# Supplementary material for: MEK inhibitors block growth of lung tumours with mutations in ataxia–telangiectasia mutated
Source: Nat Commun. 2016 Dec 6;7:13701. doi: 10.1038/ncomms13701 (PMC5150652; doi:10.1038/ncomms13701)
Supplement: Supplementary Data 1 — Hit list from the small molecule screen for all ten tumor suppressors. [file ncomms13701-s2.xlsx]

## Sheet: TS screen
Supplementary Dataset 1 - Hit list from the small molecule screen for all ten tumor suppressors.
PerturbationA depicts the tumor suppressor, PerturbationB depicts the drug. Z-scores and P-values were calculated using a linear regression-based method (see methods).
PerturbationA	PerturbationB	pValue	Z-score	PerturbationA	PerturbationB	pValue	Z-score	PerturbationA	PerturbationB	pValue	Z-score	PerturbationA	PerturbationB	pValue	Z-score	PerturbationA	PerturbationB	pValue	Z-score	PerturbationA	PerturbationB	pValue	Z-score	PerturbationA	PerturbationB	pValue	Z-score	PerturbationA	PerturbationB	pValue	Z-score	PerturbationA	PerturbationB	pValue	Z-score	PerturbationA	PerturbationB	pValue	Z-score
APC	R1487_D	0.000697146	2.97492	ATM	AZD7762_A_M	5.48726e-06	6.27695	p14ARF	PLX4720_D	0.000548927	3.65466	ERBB4	AT9283_A	7.36383e-05	3.55458	NF1	CC-401_D	0.00350487	3.221	PRKDC	Doxorubicin_A_M	0.000196821	3.49549	PTEN	PD0325901_B	2.01596e-05	4.57915	SMAD4	SU-5402_C	0.00623675	2.92338	BRG1	PLX4720_C	0.000494865	4.13214	STK11	SU-5402_D	2.83384e-05	3.21903
APC	VX702_D	0.0010019	2.78321	ATM	PD0325901_B	0.0103784	1.93475	p14ARF	AZD6244_B	0.00244781	2.73591	ERBB4	PD173955-Ana1_C	0.000344763	2.81392	NF1	Cisplatin_C	0.00396499	3.12889	PRKDC	Sorafenib_B	0.000303212	3.27183	PTEN	VX-680_B	0.000202133	3.40849	SMAD4	(s)BI-2536_B	0.00763812	2.75955	BRG1	Vinblastine_A	0.012284	1.97679	STK11	AG13958_C	5.08755e-05	2.98981
APC	Flavopiridol_A	0.00119464	2.6902	ATM	Motesanib_C	0.0225274	1.48873	p14ARF	Sunitinib_C	0.00321405	2.56854	ERBB4	(s)BI-2536_B	0.00160815	2.07505	NF1	R1487_D	0.00443635	3.045	PRKDC	Etoposide_B	0.000533439	2.97946	PTEN	ABT-737_C	0.00269715	2.0927	SMAD4	SR3677_C	0.012906	2.33559	BRG1	CYC-116_B	0.0141493	1.88192	STK11	CC-401_D	0.000119295	2.65597
APC	Cisplatin_C	0.00124085	2.67014	ATM	ZSTK474_A	0.0276478	1.13946	p14ARF	PD0325901_B	0.00544897	2.24412	ERBB4	Akt-I-1,2_D	0.00175589	2.03288	NF1	E7080_C	0.0128843	2.24885	PRKDC	SNS-314_D	0.00504928	1.81615	PTEN	BX795_C	0.00444614	1.83887	SMAD4	SB242235_D	0.0152377	2.20136	BRG1	PLX4720_D	0.0147132	1.8557	STK11	AV-951_D	0.000127799	2.629
APC	Gemcitabine_A_L	0.00257463	2.28429	ATM	Ifosfamide_D	0.0413318	1.11506	p14ARF	CI-1040_B	0.0121567	1.75096	ERBB4	DMSO_CONTROL	0.00353137	1.69765	NF1	Masatinib_B	0.0152795	2.12153	PRKDC	ABT-737_C	0.00603605	1.72376	PTEN	PIK-75_A	0.00568716	1.71385	SMAD4	(s)BI-2536_C	0.0204809	1.96235	BRG1	SNS-032_A_L	0.019887	1.65349	STK11	Vargatef_B	0.00034462	2.24041
APC	Pemetrexed_C	0.00363074	2.10259	ATM	Dasatinib_A_L	0.0431213	1.37086	p14ARF	SB590885_D	0.0159046	1.58582	ERBB4	AV-951_D	0.00478557	1.55183	NF1	PF-562271_B	0.0172378	2.03147	PRKDC	Ki20227_C	0.0113134	1.39861	PTEN	KU55933_C	0.0126776	1.30677	SMAD4	JNJ-7706621_B	0.0296036	1.66459	BRG1	(s)BI-2536_B	0.0214449	1.60287	STK11	AMG-Tie2-1_C	0.000467121	2.12126
APC	Topotecan_A	0.00877458	1.63612	ATM	Topotecan_A	0.0555917	0.968876	p14ARF	SNS-314_C	0.0184424	1.49484	ERBB4	TG101209 Der2_B	0.00517493	1.5143	NF1	MP-470_D	0.0177023	2.01162	PRKDC	KU55933_C	0.0114046	1.39446	PTEN	JNJ-38877605_D	0.0252605	0.956668	SMAD4	SB216763_C_M	0.036546	1.49431	BRG1	MP-470_D	0.0274445	1.43733	STK11	SU-6668_D	0.00289246	1.40704
APC	Crizotinib_B	0.0141221	1.38456	ATM	GW441756_D	0.0713063	0.777742	p14ARF	AMG-Tie2-1_C	0.0247537	1.31396	ERBB4	TG101209 Der1_B	0.00668285	1.3916	NF1	Sunitinib_C	0.0852234	0.838052	PRKDC	BI-D1870_A	0.0120662	1.36527	PTEN	YM201636_C	0.0313778	0.846541	SMAD4	DMSO_CONTROL	0.0456687	1.3142	BRG1	DMSO_CONTROL	0.037064	1.23568	STK11	PD-04217903_D	0.00298513	1.39468
APC	AT9283_A	0.0224441	1.13966	ATM	SNS-314_D	0.0774901	0.825604	p14ARF	ABT-737_C	0.0361395	1.0814	ERBB4	AZD7762_A_M	0.00972031	1.21184	NF1	Purvalanol B_C	0.109956	0.647778	PRKDC	BEZ235_A_M	0.0174126	1.17543	PTEN	ABT-869_D	0.0328539	0.823196	SMAD4	PF-562271_B	0.0585199	1.11379	BRG1	Cisplatin_C	0.0380412	1.21822	STK11	Pazopanib_C	0.00530042	1.16977
APC	GW441756_C	0.0256682	1.0687	ATM	SR3677_C	0.119838	0.485019	p14ARF	Nilotinib_C	0.038136	1.04836	ERBB4	SNS-314_D	0.0179272	0.918157	NF1	TGX221_D	0.131892	0.511944	PRKDC	SNS-314_C	0.027276	0.943144	PTEN	CYT11387_B	0.0432407	0.683691	SMAD4	Motesanib_D	0.0624357	1.06144	BRG1	Irinotecan_B	0.0400226	1.18415	STK11	AV-951_C	0.0060819	1.1159
APC	Vinblastine_A	0.0277228	1.028	ATM	BMS-2_C	0.128868	0.526827	p14ARF	CI-1033_A	0.0727858	0.651132	ERBB4	VX702_D	0.0180758	0.914196	NF1	SU-5402_C	0.143127	0.450901	PRKDC	ZSTK474_A	0.0399324	0.745858	PTEN	Vinblastine_A	0.0539207	0.571598	SMAD4	IC87114_C	0.0821169	0.839977	BRG1	Topotecan_A	0.0497218	1.03852	STK11	E7080_C	0.017358	0.70508
APC	Tandutinib_B	0.0490479	0.726397	ATM	AS-252424_C	0.168089	0.332104	p14ARF	Lapatinib_B	0.0879524	0.534812	ERBB4	Lapatinib_B	0.0204446	0.855113	NF1	IC87114_D	0.16333	0.3523	PRKDC	BX912_A	0.0445161	0.689618	PTEN	PD-04217903_D	0.077588	0.386801	SMAD4	TG101209_B	0.0881273	0.782883	BRG1	TG101348_B	0.0561175	0.957319	STK11	Tandutinib_C	0.0296074	0.495908
APC	Erlotinib_B	0.0860197	0.429428	ATM	AG13958_C	0.213258	0.195128	p14ARF	GW441756_D	0.0961426	0.480094	ERBB4	CYC-116_B	0.0224174	0.810914	NF1	KU55933_C	0.166552	0.337711	PRKDC	Motesanib_C	0.0464452	0.667661	PTEN	SNS-032_A_M	0.080251	0.369663	SMAD4	Dasatinib_A_L	0.0982827	0.694733	BRG1	CYC-116_A	0.0575268	0.940676	STK11	Bosutinib_A	0.0318709	0.467049
APC	CYC-116_B	0.090992	0.399722	ATM	GSK690693_C_L	0.287101	0.0128042	p14ARF	Vargatef_B	0.102487	0.440823	ERBB4	Tandutinib_B	0.0287396	0.691717	NF1	PLX4720_C	0.16959	0.324215	PRKDC	Ki20227_D	0.0465904	0.666047	PTEN	Flavopiridol_A	0.0805213	0.367956	SMAD4	BI-D1870_B	0.106245	0.631773	BRG1	Ifosfamide_D	0.0669103	0.839274	STK11	CP-724714_C	0.0320714	0.464592
APC	Purvalanol B_C	0.0919445	0.394217	ATM	Doxorubicin_A_M	0.29217	0.00260844	p14ARF	SB203580_D	0.103026	0.437598	ERBB4	Ki20227_D	0.0333275	0.620656	NF1	Pazopanib_C	0.171238	0.316994	PRKDC	Docetaxel_A	0.0509903	0.61934	PTEN	Tandutinib_C	0.0920846	0.299812	SMAD4	GW441756_D	0.120663	0.528921	BRG1	Etoposide_A	0.0778615	0.737552	STK11	ABT-869_D	0.0424452	0.354811
APC	PF431396_A	0.0934963	0.38537	ATM	BX912_A	0.292748	-0.160693	p14ARF	PIK-75_A	0.10657	0.416812	ERBB4	SB202190_C	0.0387449	0.54839	NF1	AV-951_D	0.179653	0.28117	PRKDC	BX795_C	0.0794566	0.389762	PTEN	AMG-Tie2-1_C	0.095531	0.281153	SMAD4	TG101209 Der2_B	0.121628	0.522478	BRG1	Ki20227_D	0.084273	0.684449	STK11	BI-D1870_B	0.0459953	0.323345
APC	Masatinib_B	0.0960942	0.370882	ATM	PD173955_C	0.297981	-0.0780125	p14ARF	PD173955_C	0.109546	0.399889	ERBB4	Gemcitabine_A_M	0.0485947	0.43971	NF1	Merck-5_B	0.201297	0.196223	PRKDC	VX-680_B	0.0908235	0.32056	PTEN	AT7519_C_L	0.101695	0.249401	SMAD4	Merck-5_B	0.140215	0.407538	BRG1	AT7519_C_L	0.0951964	0.602659	STK11	GDC-0941_A	0.0530355	0.267555
APC	SNS-314_C	0.130681	0.208368	ATM	BEZ235_A_L	0.303284	0.0240146	p14ARF	AT7519_C_M	0.139294	0.252246	ERBB4	SNS-314_C	0.0561602	0.370286	NF1	Axitinib_A	0.212519	0.155713	PRKDC	PIK-93_C	0.100614	0.267577	PTEN	SNS-314_C	0.104354	0.236293	SMAD4	SB203580_D	0.145248	0.379036	BRG1	Docetaxel_A	0.0979729	0.583366	STK11	R1487_D	0.0780653	0.116119
APC	VX-680_B	0.135321	0.189922	ATM	CP-724714_C	0.31255	-0.00754417	p14ARF	TG101209_B	0.139953	0.249343	ERBB4	PI103_B	0.0598571	0.339699	NF1	Tandutinib_C	0.226293	0.108817	PRKDC	SB216763_C_M	0.132293	0.125905	PTEN	E7080_C	0.121106	0.160688	SMAD4	TG101209 Der1_B	0.156029	0.321166	BRG1	PD-04217903_D	0.133146	0.377507	STK11	GW441756_D	0.113785	-0.0314705
APC	PLX4720_C	0.158511	0.106308	ATM	Etoposide_A	0.342789	0.0139407	p14ARF	DMSO_CONTROL	0.153418	0.192892	ERBB4	ZSTK474_B	0.0725169	0.247646	NF1	ZSTK474_A	0.233331	0.0859471	PRKDC	CI-1033_A	0.133464	0.121342	PTEN	SB590885_D	0.139487	0.0889299	SMAD4	AZD7762_A_L	0.173437	0.235675	BRG1	SB216763_D	0.138229	0.352364	STK11	BEZ235_A_L	0.116595	-0.0410285
APC	TAK-715_C	0.166854	0.0791922	ATM	PD173955-Ana1_C	0.353989	-0.0248641	p14ARF	BEZ235_A_L	0.158791	0.171737	ERBB4	TG101209_B	0.0996914	0.0949469	NF1	PI103_B	0.236359	0.0763184	PRKDC	VX-680_A	0.151202	0.056759	PTEN	JNJ-7706621_B	0.148186	0.0582088	SMAD4	Akt-I-1_D	0.187259	0.173701	BRG1	Dasatinib_A_L	0.181963	0.167891	STK11	RWJ-67657_C	0.117599	-0.0443848
APC	Gemcitabine_A_M	0.186323	0.0208524	ATM	VX-680_A	0.372156	-0.221722	p14ARF	SR3677_C	0.16248	0.157624	ERBB4	JNJ-38877605_D	0.107696	0.0578928	NF1	KU0063794_B	0.239857	0.0653489	PRKDC	Gemcitabine_A_L	0.161263	0.0234161	PTEN	Doxorubicin_A_M	0.149514	0.0536777	SMAD4	SB216763_C_L	0.196325	0.135488	BRG1	Doxorubicin_A_L	0.200286	0.103507	STK11	TG100115_D	0.130986	-0.0866173
APC	AT7519_C_L	0.227037	-0.0836189	ATM	AT7519_C_M	0.380762	-0.138474	p14ARF	Vandetanib_B	0.179216	0.0973725	ERBB4	TG101348_B	0.12677	-0.020345	NF1	Akt-I-1,2_D	0.257319	0.0128729	PRKDC	TG101348_B	0.163149	0.0173982	PTEN	Pazopanib_C	0.150047	0.0518711	SMAD4	AV-412_A	0.199318	0.123262	BRG1	Sorafenib_B	0.223106	0.0310971	STK11	SB202190_D	0.134573	-0.097202
APC	Doxorubicin_A_L	0.22891	-0.0879607	ATM	Flavopiridol_A	0.386894	-0.0965151	p14ARF	AC220_C	0.221319	-0.0323056	ERBB4	SB216763_D	0.131398	-0.0375487	NF1	CI-1040_B	0.286904	-0.0683962	PRKDC	PLX4720_D	0.1869	-0.0529434	PTEN	AZD6244_B	0.152409	0.0439401	SMAD4	Irinotecan_B	0.206648	0.0940695	BRG1	SB216763_C_M	0.234278	-0.00169367	STK11	SNS-032_A_M	0.153417	-0.148538
APC	TG101348_B	0.255357	-0.145758	ATM	PIK-90_B	0.389621	-0.125318	p14ARF	Gefitinib_B	0.222455	-0.0354531	ERBB4	BEZ235_A_M	0.135427	-0.0520397	NF1	AMG-Tie2-1_C	0.29725	-0.094849	PRKDC	AZ-960_A	0.212081	-0.118361	PTEN	AZD7762_A_M	0.175306	-0.0271378	SMAD4	SB202190_D	0.222007	0.0361247	BRG1	Vinorelbine_A	0.29706	-0.161025	STK11	IC87114_C	0.160351	-0.165855
APC	SNS-032_A_L	0.256758	-0.148651	ATM	ZSTK474_B	0.39575	-0.15171	p14ARF	Akt-I-1_D	0.244316	-0.0930592	ERBB4	Merck-5_B	0.14199	-0.0747455	NF1	Vinblastine_A	0.304984	-0.114031	PRKDC	Crizotinib_B	0.252116	-0.207858	PTEN	PIK-93_C	0.17795	-0.0347414	SMAD4	BMS-2_C	0.22346	0.0308518	BRG1	CYT11387_B	0.305728	-0.180327	STK11	AC220_C	0.17373	-0.197248
APC	Rho-15_C_L	0.30955	-0.247495	ATM	SU-6668_D	0.439841	-0.147668	p14ARF	AT9283_A	0.303197	-0.225755	ERBB4	BMS-2_C	0.159749	-0.131286	NF1	SB216763_C_L	0.306149	-0.116878	PRKDC	GSK690693_C_M	0.254413	-0.212551	PTEN	ZSTK474_A	0.191356	-0.0716251	SMAD4	Rho-15_C_L	0.231606	0.00191409	BRG1	SB216763_C_L	0.316686	-0.203959	STK11	PIK-90_B	0.180181	-0.21153
APC	YM201636_C	0.32446	-0.272363	ATM	Motesanib_D	0.440023	-0.22943	p14ARF	TG101209 Der2_B	0.311208	-0.24178	ERBB4	AZD7762_A_L	0.183442	-0.19764	NF1	GSK690693_C_M	0.313414	-0.134389	PRKDC	KU0063794_B	0.265284	-0.234207	PTEN	CP-724714_C	0.212234	-0.124213	SMAD4	SNS-032_A_M	0.23504	-0.00998138	BRG1	BI-D1870_B	0.322387	-0.215932	STK11	TGX221_D	0.182727	-0.217026
APC	SB216763_C_M	0.391226	-0.371279	ATM	Akt-I-1,2_D	0.445956	-0.221484	p14ARF	RWJ-67657_C	0.359809	-0.33096	ERBB4	Rho-15_C_L	0.195984	-0.229371	NF1	GDC-0941_A	0.327483	-0.167182	PRKDC	PLX4720_C	0.267547	-0.238605	PTEN	KU0063794_B	0.253437	-0.214315	SMAD4	ZSTK474_B	0.272638	-0.129917	BRG1	CP-724714_C	0.386077	-0.336916	STK11	Sunitinib_C	0.208689	-0.269067
APC	SB202190_D	0.393606	-0.374485	ATM	Vinorelbine_A	0.454374	-0.295413	p14ARF	TG101209 Der1_B	0.372427	-0.352142	ERBB4	Doxorubicin_A_L	0.197407	-0.232841	NF1	Rho-15_C_L	0.348462	-0.213549	PRKDC	Doxorubicin_A_L	0.270165	-0.243645	PTEN	SU-6668_D	0.258387	-0.224137	SMAD4	Vargatef_B	0.278288	-0.146495	BRG1	(s)BI-2536_C	0.395443	-0.353003	STK11	BI-D1870_A	0.215087	-0.280897
APC	Ifosfamide_D	0.398094	-0.38048	ATM	GDC-0941_A	0.500056	-0.240192	p14ARF	PF-562271_B	0.378466	-0.362028	ERBB4	SB216763_C_L	0.203806	-0.248147	NF1	AT7519_C_M	0.374411	-0.267182	PRKDC	AS-252424_C	0.309156	-0.313418	PTEN	Gemcitabine_A_L	0.275292	-0.256321	SMAD4	YM201636_C	0.284459	-0.164223	BRG1	Flavopiridol_A	0.404492	-0.368187	STK11	ZSTK474_A	0.218213	-0.286549
APC	AMG-Tie2-1_C	0.39951	-0.382357	ATM	TGX221_D	0.500133	-0.295325	p14ARF	Gemcitabine_A_M	0.379621	-0.363901	ERBB4	PLX4720_C	0.2135	-0.270444	NF1	GSK690693_C_L	0.393172	-0.303694	PRKDC	SB216763_C_L	0.322215	-0.334832	PTEN	Etoposide_B	0.287559	-0.27846	SMAD4	Akt-I-1,2_D	0.293346	-0.189087	BRG1	SB242235_D	0.405152	-0.36928	STK11	Merck-5_B	0.232409	-0.311239
APC	AZD7762_A_M	0.460552	-0.457519	ATM	BEZ235_A_M	0.518054	-0.32899	p14ARF	PF431396_A	0.389583	-0.37982	ERBB4	Vinorelbine_A	0.254296	-0.354341	NF1	AZD7762_A_M	0.408727	-0.332668	PRKDC	Vinorelbine_A	0.322845	-0.335842	PTEN	Motesanib_D	0.298957	-0.298199	SMAD4	GW441756_C	0.297779	-0.20121	BRG1	AC220_C	0.409343	-0.376186	STK11	ABT-737_C	0.236739	-0.31847
APC	Vinorelbine_A	0.463879	-0.461325	ATM	PIK-93_C	0.526619	-0.315674	p14ARF	PD173955-Ana1_C	0.39196	-0.383558	ERBB4	MP-470_D	0.277217	-0.395747	NF1	RWJ-67657_C	0.423079	-0.358439	PRKDC	Irinotecan_B	0.329192	-0.345919	PTEN	AZ-960_A	0.319281	-0.3316	SMAD4	Vandetanib_B	0.343429	-0.316488	BRG1	ZSTK474_B	0.430791	-0.410458	STK11	PD173955_C	0.243674	-0.32978
APC	Docetaxel_A	0.476319	-0.475314	ATM	PIK-75_A	0.53018	-0.325111	p14ARF	SB242235_D	0.399968	-0.395987	ERBB4	R1487_D	0.281397	-0.402928	NF1	SNS-032_A_L	0.441545	-0.390339	PRKDC	CC-401_D	0.340549	-0.363474	PTEN	Sorafenib_B	0.326069	-0.342283	SMAD4	GSK690693_C_L	0.367627	-0.371521	BRG1	Etoposide_B	0.436478	-0.41926	STK11	Purvalanol B_C	0.247946	-0.336589
APC	Ki20227_C	0.477022	-0.476093	ATM	BX795_C	0.567355	-0.367991	p14ARF	SB216763_D	0.422485	-0.429646	ERBB4	CYC-116_A	0.338016	-0.490886	NF1	Docetaxel_A	0.442839	-0.392525	PRKDC	CP-724714_C	0.354688	-0.384528	PTEN	SU-5402_D	0.356596	-0.387732	SMAD4	GDC-0941_A	0.37073	-0.378313	BRG1	AT9283_A	0.437377	-0.420639	STK11	SB203580_D	0.273025	-0.374332
APC	AV-412_A	0.478649	-0.477894	ATM	PI103_B	0.5933	-0.420447	p14ARF	PIK-93_C	0.444706	-0.461148	ERBB4	Dasatinib_A_L	0.341951	-0.49644	NF1	Pemetrexed_C	0.446464	-0.398612	PRKDC	SB202190_D	0.356638	-0.387366	PTEN	AV-951_C	0.36939	-0.405632	SMAD4	SB202190_C	0.389689	-0.418625	BRG1	TG100115_D	0.443211	-0.429532	STK11	Nilotinib_C	0.282114	-0.387161
APC	Ki20227_D	0.48067	-0.480121	ATM	Paclitaxel_A	0.621498	-0.393724	p14ARF	Imatinib_C	0.450841	-0.469568	ERBB4	SR3677_C	0.364363	-0.5269	NF1	PIK-90_B	0.474114	-0.443483	PRKDC	AC220_C	0.387994	-0.43098	PTEN	IC87114_D	0.406832	-0.454661	SMAD4	AZ-960_A	0.418877	-0.477003	BRG1	Axitinib_A	0.462475	-0.458084	STK11	Axitinib_A	0.290422	-0.39853
APC	Vandetanib_B	0.485118	-0.48499	ATM	Axitinib_A	0.629621	-0.42792	p14ARF	AV-951_D	0.453585	-0.473297	ERBB4	PD173955_C	0.387116	-0.555962	NF1	ZSTK474_B	0.48895	-0.466492	PRKDC	Akt-I-1,2_D	0.434213	-0.48923	PTEN	Ki20227_D	0.411772	-0.46079	SMAD4	VX-680_A	0.439822	-0.51644	BRG1	Pemetrexed_C	0.463304	-0.459286	STK11	Sorafenib_B	0.29616	-0.406195
APC	E7080_C	0.49166	-0.49207	ATM	TG101209 Der1_B	0.653603	-0.456258	p14ARF	SB202190_D	0.462403	-0.485129	ERBB4	SNS-032_A_L	0.387277	-0.556161	NF1	TG100115_D	0.502132	-0.486358	PRKDC	GW441756_D	0.448522	-0.50601	PTEN	VX702_D	0.433437	-0.48683	SMAD4	PI103_B	0.443962	-0.524012	BRG1	BEZ235_A_M	0.465265	-0.462121	STK11	KU0063794_B	0.304056	-0.416501
APC	ABT-737_C	0.512564	-0.514082	ATM	Cisplatin_C	0.65874	-0.458569	p14ARF	PIK-90_B	0.504002	-0.53807	ERBB4	Erlotinib_B	0.399094	-0.570582	NF1	SB242235_D	0.503413	-0.48826	PRKDC	Masatinib_B	0.477636	-0.538561	PTEN	IC87114_C	0.451224	-0.507254	SMAD4	TGX221_D	0.449989	-0.53491	BRG1	VX702_D	0.486155	-0.491595	STK11	GW441756_C	0.325534	-0.443238
APC	CI-1040_B	0.524492	-0.526242	ATM	ABT-869_D	0.6614	-0.453939	p14ARF	PI103_B	0.525715	-0.563991	ERBB4	Gefitinib_B	0.427854	-0.603968	NF1	CYC-116_A	0.522977	-0.516731	PRKDC	Erlotinib_B	0.481885	-0.543144	PTEN	Masatinib_B	0.458462	-0.515334	SMAD4	CI-1040_B	0.464754	-0.561005	BRG1	JNJ-7706621_B	0.509398	-0.522935	STK11	Vandetanib_B	0.334348	-0.453705
APC	(s)BI-2536_B	0.53966	-0.541313	ATM	Doxorubicin_A_L	0.664061	-0.491093	p14ARF	AG13958_C	0.534865	-0.574596	ERBB4	Irinotecan_B	0.512402	-0.690489	NF1	BEZ235_A_L	0.546367	-0.549404	PRKDC	Etoposide_A	0.492981	-0.554927	PTEN	Pemetrexed_C	0.459974	-0.517007	SMAD4	CC-401_D	0.541002	-0.683789	BRG1	PIK-75_A	0.530351	-0.549986	STK11	Paclitaxel_A	0.344937	-0.465918
APC	Doxorubicin_A_M	0.543747	-0.545301	ATM	SB590885_D	0.668061	-0.449433	p14ARF	IC87114_D	0.53975	-0.580183	ERBB4	Imatinib_C	0.512765	-0.690829	NF1	BI-D1870_B	0.561622	-0.569968	PRKDC	Imatinib_C	0.514673	-0.577214	PTEN	AS-252424_C	0.471861	-0.529964	SMAD4	CYC-116_A	0.559409	-0.710831	BRG1	KU0063794_B	0.545488	-0.568871	STK11	AS-252424_C	0.390453	-0.514471
APC	SB590885_D	0.584206	-0.58324	ATM	GSK690693_C_M	0.673068	-0.466322	p14ARF	BX795_C	0.542628	-0.583451	ERBB4	PIK-75_A	0.514645	-0.692584	NF1	PD-04217903_D	0.603984	-0.624269	PRKDC	SU-5402_D	0.522557	-0.585081	PTEN	Etoposide_A	0.476488	-0.53492	SMAD4	TG101348_B	0.577639	-0.73675	BRG1	Erlotinib_B	0.546284	-0.56985	STK11	DMSO_CONTROL	0.444452	-0.565213
APC	PD173955-Ana1_C	0.61002	-0.606096	ATM	TG100115_D	0.70267	-0.462025	p14ARF	SNS-314_D	0.562817	-0.6059	ERBB4	GW441756_C	0.531923	-0.708428	NF1	(s)BI-2536_B	0.624717	-0.649473	PRKDC	Bosutinib_A	0.530253	-0.592649	PTEN	BEZ235_A_M	0.528445	-0.587478	SMAD4	SB216763_D	0.597978	-0.76472	BRG1	Imatinib_C	0.634101	-0.669887	STK11	AV-412_A	0.458977	-0.577811
APC	AZD7762_A_L	0.621789	-0.616198	ATM	AC220_C	0.721249	-0.506112	p14ARF	Bosutinib_A	0.599098	-0.644292	ERBB4	Sunitinib_C	0.553738	-0.727712	NF1	CI-1033_A	0.62851	-0.653994	PRKDC	Cisplatin_C	0.556718	-0.617856	PTEN	CYC-116_B	0.551823	-0.609461	SMAD4	Tandutinib_B	0.605466	-0.774777	BRG1	TAK-715_C	0.6651	-0.701917	STK11	PIK-93_C	0.461856	-0.58026
APC	SB203580_D	0.658791	-0.646755	ATM	SB216763_D	0.746328	-0.525782	p14ARF	ABT-869_D	0.618575	-0.663955	ERBB4	SB202190_D	0.563876	-0.736417	NF1	Bosutinib_A	0.650473	-0.679642	PRKDC	PIK-90_B	0.592527	-0.65012	PTEN	Ki20227_C	0.554008	-0.611467	SMAD4	PLX4720_C	0.620221	-0.794238	BRG1	PD173955_C	0.692248	-0.728765	STK11	Etoposide_B	0.477514	-0.59332
APC	BX912_A	0.660545	-0.648161	ATM	TAK-715_C	0.750054	-0.528649	p14ARF	Axitinib_A	0.642661	-0.687429	ERBB4	SU-5402_C	0.590461	-0.758521	NF1	Etoposide_A	0.668918	-0.700522	PRKDC	Akt-I-1_D	0.628991	-0.681029	PTEN	AV-412_A	0.557798	-0.61493	SMAD4	SNS-032_A_L	0.643237	-0.823688	BRG1	TG101209_B	0.772669	-0.802522	STK11	SB202190_C	0.485893	-0.600135
APC	Gefitinib_B	0.676857	-0.661056	ATM	PF431396_A	0.764503	-0.53963	p14ARF	(s)BI-2536_C	0.649607	-0.694036	ERBB4	PF-562271_B	0.593109	-0.760667	NF1	Vandetanib_B	0.67062	-0.70242	PRKDC	PF431396_A	0.628993	-0.681031	PTEN	BI-D1870_A	0.601018	-0.652827	SMAD4	Crizotinib_B	0.649535	-0.831563	BRG1	SR3677_C	0.781512	-0.810158	STK11	TG101209 Der2_B	0.4871	-0.601107
APC	BI-D1870_B	0.690298	-0.671451	ATM	Lapatinib_B	0.780664	-0.558467	p14ARF	Merck-5_B	0.717937	-0.7555	ERBB4	AS-252424_C	0.633096	-0.791971	NF1	Nilotinib_C	0.673465	-0.705581	PRKDC	Nilotinib_C	0.642655	-0.692152	PTEN	TG100115_D	0.620161	-0.66875	SMAD4	Sunitinib_C	0.655631	-0.839114	BRG1	SB590885_D	0.81907	-0.841658	STK11	GSK690693_C_L	0.50528	-0.615461
APC	IC87114_D	0.6931	-0.673592	ATM	AV-412_A	0.787898	-0.551669	p14ARF	SU-5402_C	0.7286	-0.764561	ERBB4	IC87114_D	0.664871	-0.815467	NF1	CYT11387_B	0.681429	-0.71436	PRKDC	GSK690693_C_L	0.642813	-0.692279	PTEN	Docetaxel_A	0.637805	-0.682996	SMAD4	Erlotinib_B	0.692232	-0.88302	BRG1	R1487_D	0.839427	-0.858133	STK11	KU55933_C	0.653969	-0.716506
APC	RWJ-67657_C	0.698091	-0.677385	ATM	PLX4720_D	0.789941	-0.556977	p14ARF	SNS-032_A_M	0.738338	-0.77272	ERBB4	SB216763_C_M	0.674935	-0.822675	NF1	Etoposide_B	0.693166	-0.727113	PRKDC	Axitinib_A	0.648991	-0.69723	PTEN	GDC-0941_A	0.673741	-0.710832	SMAD4	TAK-715_C	0.697423	-0.889058	BRG1	Nilotinib_C	0.84914	-0.865853	STK11	CI-1033_A	0.705197	-0.746049
APC	AC220_C	0.703407	-0.681395	ATM	AV-951_D	0.793095	-0.56442	p14ARF	VX-680_A	0.811331	-0.830657	ERBB4	SB203580_D	0.687637	-0.831621	NF1	Ki20227_C	0.706657	-0.741506	PRKDC	CYT11387_B	0.689093	-0.728262	PTEN	Paclitaxel_A	0.744676	-0.761667	SMAD4	AZD6244_B	0.71016	-0.903686	BRG1	SB202190_C	0.852197	-0.868265	STK11	VX-680_B	0.720841	-0.754644
APC	Paclitaxel_A	0.71983	-0.693596	ATM	Pemetrexed_C	0.798154	-0.56076	p14ARF	AV-951_C	0.853352	-0.861689	ERBB4	Vinblastine_A	0.724894	-0.856936	NF1	Flavopiridol_A	0.708324	-0.743266	PRKDC	Ifosfamide_D	0.719165	-0.750369	PTEN	TAK-715_C	0.750721	-0.765773	SMAD4	RWJ-67657_C	0.731461	-0.927573	BRG1	VX-680_B	0.866411	-0.879366	STK11	BX795_C	0.752461	-0.771461
APC	Lapatinib_B	0.765294	-0.725971	ATM	AZ-960_A	0.828073	-0.593349	p14ARF	SU-6668_D	0.870707	-0.874062	ERBB4	PF431396_A	0.745771	-0.870559	NF1	Gemcitabine_A_M	0.720769	-0.756272	PRKDC	JNJ-7706621_B	0.747823	-0.770594	PTEN	Nilotinib_C	0.859923	-0.83474	SMAD4	JNJ-38877605_D	0.735312	-0.931817	BRG1	SNS-314_D	0.868153	-0.880713	STK11	TG101209 Der1_B	0.775168	-0.783107
APC	TG101209_B	0.81402	-0.7586	ATM	CI-1040_B	0.839301	-0.585598	p14ARF	TG100115_D	0.875768	-0.877625	ERBB4	Vandetanib_B	0.816291	-0.91391	NF1	AZ-960_A	0.722805	-0.758378	PRKDC	SU-6668_D	0.820279	-0.818456	PTEN	Cisplatin_C	0.884391	-0.848988	SMAD4	BEZ235_A_L	0.783857	-0.983489	BRG1	Purvalanol B_C	0.875225	-0.886158	STK11	Ki20227_C	0.777525	-0.784297
APC	KU0063794_B	0.821478	-0.763421	ATM	ABT-737_C	0.880348	-0.620828	p14ARF	CYC-116_A	0.918835	-0.907127	ERBB4	IC87114_C	0.836187	-0.925464	NF1	Paclitaxel_A	0.723844	-0.759451	PRKDC	Pemetrexed_C	0.869916	-0.848865	PTEN	BMS-2_C	0.897626	-0.856531	SMAD4	BX795_C	0.798228	-0.998173	BRG1	PI103_B	0.879764	-0.889629	STK11	SB242235_D	0.801624	-0.796254
APC	Imatinib_C	0.83386	-0.77133	ATM	SNS-032_A_L	0.882998	-0.622558	p14ARF	Motesanib_D	0.926506	-0.912236	ERBB4	Motesanib_D	0.854872	-0.936067	NF1	Vargatef_B	0.728716	-0.764461	PRKDC	PD0325901_B	0.888098	-0.859571	PTEN	PD173955-Ana1_C	0.90578	-0.861124	SMAD4	PF431396_A	0.805848	-1.00585	BRG1	ABT-869_D	0.906675	-0.909849	STK11	Gefitinib_B	0.806582	-0.798669
APC	Irinotecan_B	0.842997	-0.77709	ATM	Akt-I-1_D	0.890937	-0.627709	p14ARF	Tandutinib_B	0.977901	-0.945415	ERBB4	Akt-I-1_D	0.855258	-0.936283	NF1	Doxorubicin_A_L	0.731224	-0.767026	PRKDC	(s)BI-2536_C	0.902663	-0.86799	PTEN	Dasatinib_A_L	0.906451	-0.8615	SMAD4	Lapatinib_B	0.818397	-1.01834	BRG1	Paclitaxel_A	0.93082	-0.927486	STK11	Imatinib_C	0.822188	-0.806176
APC	AT7519_C_M	0.848566	-0.780571	ATM	AV-951_C	0.908389	-0.638873	p14ARF	TAK-715_C	0.98197	-0.947966	ERBB4	CI-1033_A	0.86494	-0.941685	NF1	Akt-I-1_D	0.755235	-0.791152	PRKDC	MP-470_D	0.913575	-0.874209	PTEN	Axitinib_A	0.909586	-0.863253	SMAD4	Tandutinib_C	0.854923	-1.05363	BRG1	YM201636_C	0.93576	-0.931039	STK11	GSK690693_C_M	0.8353	-0.812374
APC	SU-5402_C	0.848647	-0.780622	ATM	IC87114_D	0.937836	-0.657233	p14ARF	AS-252424_C	0.984685	-0.949663	ERBB4	AT7519_C_M	0.889111	-0.954909	NF1	AG13958_C	0.765278	-0.801017	PRKDC	TG100115_D	0.916097	-0.875636	PTEN	RWJ-67657_C	0.940406	-0.880174	SMAD4	SNS-314_C	0.8608	-1.05917	BRG1	Vandetanib_B	0.948098	-0.939829	STK11	AT7519_C_L	0.85382	-0.820964
APC	SNS-032_A_M	0.856889	-0.785731					p14ARF	Akt-I-1,2_D	0.991176	-0.953701	ERBB4	PIK-90_B	0.903236	-0.962471	NF1	JNJ-38877605_D	0.801376	-0.835436	PRKDC	CYC-116_A	0.920777	-0.878274	PTEN	BEZ235_A_L	0.96772	-0.894714	SMAD4	SNS-314_D	0.901867	-1.09684	BRG1	Motesanib_D	0.949252	-0.940645	STK11	BX912_A	0.855583	-0.821772
APC	CP-724714_C	0.862295	-0.789055					p14ARF	MP-470_D	0.995812	-0.956568	ERBB4	BI-D1870_B	0.934866	-0.978986	NF1	Motesanib_C	0.882538	-0.907475	PRKDC	AV-951_C	0.94764	-0.893157	PTEN	GW441756_C	0.97698	-0.899551	SMAD4	BEZ235_A_M	0.929005	-1.1208	BRG1	Gemcitabine_A_L	0.980398	-0.962311	STK11	Ifosfamide_D	0.890175	-0.837298
APC	SB242235_D	0.956985	-0.844133													NF1	SB202190_C	0.890771	-0.914408	PRKDC	TGX221_D	0.951575	-0.895301									BRG1	Crizotinib_B	0.993432	-0.971174	STK11	Erlotinib_B	0.895994	-0.839851
APC	SB202190_C	0.961742	-0.846754																	PRKDC	Gefitinib_B	0.981108	-0.91112													STK11	Masatinib_B	0.897254	-0.840401
APC	Nilotinib_C	0.993843	-0.86411																																	STK11	Cisplatin_C	0.897848	-0.840661
																																				STK11	(s)BI-2536_B	0.963627	-0.868357
