# Supplementary material for: MEK inhibitors block growth of lung tumours with mutations in ataxia–telangiectasia mutated
Source: Nat Commun. 2016 Dec 6;7:13701. doi: 10.1038/ncomms13701 (PMC5150652; doi:10.1038/ncomms13701)
Supplement: Supplementary Data 2 — Drug sensitivity data for lung cancer cell lines tested through the Cancer Cell Line Encyclopedia. [file ncomms13701-s3.xlsx]

## Sheet: Sheet1
Supplementary Dataset 2 - Drug sensitivity data for lung cancer cell lines tested through the Cancer Cell Line Encyclopedia
Activity area for individual small-molecule compounds tested on 93 lung cancer cell lines available at the CCLE is shown. Presence of mutations in ATM, RAS, BRAF or ARID1A is shown for each cell line as “1”.
ATM	RAS	BRAF	RAS/RAF	ARID1A	Primary Cell Line Name	Compound	Target	ActArea	Primary Cell Line Name	Compound	Target	ActArea	Primary Cell Line Name	Compound	Target	ActArea	Primary Cell Line Name	Compound	Target	ActArea	Primary Cell Line Name	Compound	Target	ActArea	Primary Cell Line Name	Compound	Target	ActArea	Primary Cell Line Name	Compound	Target	ActArea	Primary Cell Line Name	Compound	Target	ActArea	Primary Cell Line Name	Compound	Target	ActArea	Primary Cell Line Name	Compound	Target	ActArea	Primary Cell Line Name	Compound	Target	ActArea	Primary Cell Line Name
0	0	0	0	1	NCI-H1563	17-AAG	HSP90	3.2288	NCI-H1563	AZD0530	ABL	0.4409	NCI-H1563	AEW541	IGF1R	1.0647	NCI-H1563	Nutlin-3	MDM2	0.8828	NCI-H1563	PF2341066	c-MET	0.6033	NCI-H1563	Sorafenib	RTK	0.1783	NCI-H1563	TAE684	ALK	1.2603	NCI-H1563	TKI258	FGFR	0.98	NCI-H1563	Topotecan	TOP2	0.08307	NCI-H1563	Erlotinib	EGFR	0.1776	NCI-H1563	Lapatinib	EGFR	0.3184	NCI-H1563
0	0	0	0	1	NCI-H1581	17-AAG	HSP90	2.4837	NCI-H1581	AZD0530	ABL	0.5944	NCI-H1581	AEW541	IGF1R	0.3412	NCI-H1581	Nutlin-3	MDM2	0.1988	NCI-H1581	PF2341066	c-MET	0.6256	NCI-H1581	Sorafenib	RTK	0.106	NCI-H1581	TAE684	ALK	0.6507	NCI-H1581	TKI258	FGFR	0.9622	NCI-H1581	Topotecan	TOP2	2.8858	NCI-H1581	Erlotinib	EGFR	0.04829	NCI-H1581	Lapatinib	EGFR	0.3271	NCI-H1581
0	0	0	0	1	NCI-H1793	17-AAG	HSP90	1.6359	NCI-H1793	AZD0530	ABL	0.8634	NCI-H1793	AEW541	IGF1R	0.4367	NCI-H1793	Nutlin-3	MDM2	0.6553	NCI-H1793	PF2341066	c-MET	0.04633	NCI-H1793	Sorafenib	RTK	0.04823	NCI-H1793	TAE684	ALK	0.3799	NCI-H1793	TKI258	FGFR	0.6117	NCI-H1793	Topotecan	TOP2	1.5681	NCI-H1793	Erlotinib	EGFR	0.4024	NCI-H1793	Lapatinib	EGFR	0.6214	NCI-H1793
0	0	0	0	1	NCI-H1869	17-AAG	HSP90	3.0418	NCI-H1869	AZD0530	ABL	1.719	NCI-H1869	AEW541	IGF1R	0.747	NCI-H1869	Nutlin-3	MDM2	0.1337	NCI-H1869	PF2341066	c-MET	0.1219	NCI-H1869	Sorafenib	RTK	0.2687	NCI-H1869	TAE684	ALK	1.7076	NCI-H1869	TKI258	FGFR	0.6316	NCI-H1869	Topotecan	TOP2	1.5602	NCI-H1869	Erlotinib	EGFR	1.4395	NCI-H1869	Lapatinib	EGFR	1.0958	NCI-H1869
0	0	0	0	1	NCI-H810	17-AAG	HSP90	1.5995	NCI-H810	AZD0530	ABL	0.2285	NCI-H810	AEW541	IGF1R	1.3572	NCI-H810	Nutlin-3	MDM2	0.5109	NCI-H810	PF2341066	c-MET	0.7947	NCI-H810	Sorafenib	RTK	0.5582	NCI-H810	TAE684	ALK	1.318	NCI-H810	TKI258	FGFR	0.6411	NCI-H810	Topotecan	TOP2	1.8683	NCI-H810	Erlotinib	EGFR	0.1621	NCI-H810	Lapatinib	EGFR	0.4256	NCI-H810
0	0	0	0	1	VMRC-LCD	17-AAG	HSP90	3.5308	VMRC-LCD	AZD0530	ABL	1.4598	VMRC-LCD	AEW541	IGF1R	1.2253	VMRC-LCD	Nutlin-3	MDM2	0.6822	VMRC-LCD	PF2341066	c-MET	1.5236	VMRC-LCD	Sorafenib	RTK	0.8458	VMRC-LCD	TAE684	ALK	1.9492	VMRC-LCD	TKI258	FGFR	0.9444	VMRC-LCD	Topotecan	TOP2	2.2419	VMRC-LCD	Erlotinib	EGFR	0.2547	VMRC-LCD	Lapatinib	EGFR	0.3525	VMRC-LCD
0	1	0	1	1	DV-90	17-AAG	HSP90	4.6153	DV-90	AZD0530	ABL	0.7536	DV-90	AEW541	IGF1R	1.0623	DV-90	Nutlin-3	MDM2	1.2495	DV-90	PF2341066	c-MET	0.1697	DV-90	Sorafenib	RTK	0.04952	DV-90	TAE684	ALK	1.0057	DV-90	TKI258	FGFR	1.2647	DV-90	Topotecan	TOP2	3.3122	DV-90	Erlotinib	EGFR	1.4945	DV-90	Lapatinib	EGFR	0.9329	DV-90
0	1	0	1	1	SHP-77	17-AAG	HSP90	3.0618	SHP-77	AZD0530	ABL	0.2412	SHP-77	AEW541	IGF1R	0.1697	SHP-77	Nutlin-3	MDM2	0.252	SHP-77	PF2341066	c-MET	0.604	SHP-77	Sorafenib	RTK	0.04803	SHP-77	TAE684	ALK	0.5531	SHP-77	TKI258	FGFR	0.576	SHP-77	Topotecan	TOP2	0.7999	SHP-77	Erlotinib	EGFR	0.2221	SHP-77	Lapatinib	EGFR	0.2586	SHP-77
0	1	0	1	1	SK-LU-1	17-AAG	HSP90	4.1513	SK-LU-1	AZD0530	ABL	1.7584	SK-LU-1	AEW541	IGF1R	1.1	SK-LU-1	Nutlin-3	MDM2	0.7127	SK-LU-1	PF2341066	c-MET	0.7572	SK-LU-1	Sorafenib	RTK	0.02507	SK-LU-1	TAE684	ALK	1.8224	SK-LU-1	TKI258	FGFR	1.5633	SK-LU-1	Topotecan	TOP2	3.1782	SK-LU-1	Erlotinib	EGFR	0.5373	SK-LU-1	Lapatinib	EGFR	0.7137	SK-LU-1
0	0	0	0	0	Calu-3	17-AAG	HSP90	2.0534	Calu-3	AZD0530	ABL	2.3703	Calu-3	AEW541	IGF1R	0.561	Calu-3	Nutlin-3	MDM2	0.4135	Calu-3	PF2341066	c-MET	0.4668	Calu-3	Sorafenib	RTK	0.5152	Calu-3	TAE684	ALK	1.1636	Calu-3	TKI258	FGFR	0.4078	Calu-3	Topotecan	TOP2	3.0826	Calu-3	Erlotinib	EGFR	1.1767	Calu-3	Lapatinib	EGFR	2.6066	Calu-3
0	0	0	0	0	COLO-677	17-AAG	HSP90	3.5251	COLO-677	AZD0530	ABL	0.05858	COLO-677	AEW541	IGF1R	0.7073	COLO-677	Nutlin-3	MDM2	0.6469	COLO-677	PF2341066	c-MET	0.8293	COLO-677	Sorafenib	RTK	1.5382	COLO-677	TAE684	ALK	1.4639	COLO-677	TKI258	FGFR	1.1	COLO-677	Topotecan	TOP2	3.0919	COLO-677	Erlotinib	EGFR	0.369	COLO-677	Lapatinib	EGFR	0.5569	COLO-677
0	0	0	0	0	COLO-699	17-AAG	HSP90	2.8089	COLO-699	AZD0530	ABL	0.6744	COLO-699	AEW541	IGF1R	1.6792	COLO-699	Nutlin-3	MDM2	0.1827	COLO-699	PF2341066	c-MET	0.7483	COLO-699	Sorafenib	RTK	1.0101	COLO-699	TAE684	ALK	1.6411	COLO-699	TKI258	FGFR	1.28	COLO-699	Topotecan	TOP2	2.4799	COLO-699	Erlotinib	EGFR	0.2241	COLO-699	Lapatinib	EGFR	0.8415	COLO-699
0	0	0	0	0	COR-L105	17-AAG	HSP90	1.9816	COR-L105	AZD0530	ABL	0.7688	COR-L105	AEW541	IGF1R	0.4341	COR-L105	Nutlin-3	MDM2	0.3313	COR-L105	PF2341066	c-MET	0.2549	COR-L105	Sorafenib	RTK	0	COR-L105	TAE684	ALK	0.1953	COR-L105	TKI258	FGFR	0.5431	COR-L105	Topotecan	TOP2	1.1709	COR-L105	Erlotinib	EGFR	1.1257	COR-L105	Lapatinib	EGFR	0.549	COR-L105
0	0	0	0	0	DMS 114	17-AAG	HSP90	2.2019	DMS 114	AZD0530	ABL	0.3061	DMS 114	AEW541	IGF1R	2.3798	DMS 114	Nutlin-3	MDM2	0.3314	DMS 114	PF2341066	c-MET	2.1489	DMS 114	Sorafenib	RTK	0.7432	DMS 114	TAE684	ALK	1.8487	DMS 114	TKI258	FGFR	1.145	DMS 114	Topotecan	TOP2	3.1123	DMS 114	Erlotinib	EGFR	0.4546	DMS 114	Lapatinib	EGFR	0.2177	DMS 114
0	0	0	0	0	GLC-82	17-AAG	HSP90	3.9707	GLC-82	AZD0530	ABL	0.1451	GLC-82	AEW541	IGF1R	1.0288	GLC-82	Nutlin-3	MDM2	0.1344	GLC-82	PF2341066	c-MET	0.3521	GLC-82	Sorafenib	RTK	0.08588	GLC-82	TAE684	ALK	1.7138	GLC-82	TKI258	FGFR	1.1773	GLC-82	Topotecan	TOP2	1.0642	GLC-82	Erlotinib	EGFR	0.6685	GLC-82	Lapatinib	EGFR	0.2156	GLC-82
0	0	0	0	0	HARA	17-AAG	HSP90	3.2458	HARA	AZD0530	ABL	0.6418	HARA	AEW541	IGF1R	0.4855	HARA	Nutlin-3	MDM2	0.3702	HARA	PF2341066	c-MET	0.1488	HARA	Sorafenib	RTK	0.3296	HARA	TAE684	ALK	1.0078	HARA	TKI258	FGFR	0.5869	HARA	Topotecan	TOP2	3.1222	HARA	Erlotinib	EGFR	0.8434	HARA	Lapatinib	EGFR	0.7284	HARA
0	0	0	0	0	HCC2935	17-AAG	HSP90	4.7694	HCC2935	AZD0530	ABL	2.2272	HCC2935	AEW541	IGF1R	0.5445	HCC2935	Nutlin-3	MDM2	0	HCC2935	PF2341066	c-MET	0.01164	HCC2935	Sorafenib	RTK	0	HCC2935	TAE684	ALK	0.9348	HCC2935	TKI258	FGFR	0.3062	HCC2935	Topotecan	TOP2	2.0685	HCC2935	Erlotinib	EGFR	2.6857	HCC2935	Lapatinib	EGFR	1.9085	HCC2935
0	0	0	0	0	HCC4006	17-AAG	HSP90	3.4326	HCC4006	AZD0530	ABL	2.3879	HCC4006	AEW541	IGF1R	0.8118	HCC4006	Nutlin-3	MDM2	0.1393	HCC4006	PF2341066	c-MET	0.531	HCC4006	Sorafenib	RTK	0.3675	HCC4006	TAE684	ALK	1.5185	HCC4006	TKI258	FGFR	0.6712	HCC4006	Topotecan	TOP2	1.7052	HCC4006	Erlotinib	EGFR	3.7373	HCC4006	Lapatinib	EGFR	1.8224	HCC4006
0	0	0	0	0	HCC-78	17-AAG	HSP90	1.8194	HCC-78	AZD0530	ABL	0.3899	HCC-78	AEW541	IGF1R	0.3367	HCC-78	Nutlin-3	MDM2	0.0682	HCC-78	PF2341066	c-MET	0.5792	HCC-78	Sorafenib	RTK	0	HCC-78	TAE684	ALK	0.8875	HCC-78	TKI258	FGFR	0.2193	HCC-78	Topotecan	TOP2	4.1192	HCC-78	Erlotinib	EGFR	0.02019	HCC-78	Lapatinib	EGFR	0.07474	HCC-78
0	0	0	0	0	HCC827	17-AAG	HSP90	3.074	HCC827	AZD0530	ABL	2.8997	HCC827	AEW541	IGF1R	0.8091	HCC827	Nutlin-3	MDM2	0	HCC827	PF2341066	c-MET	0.3058	HCC827	Sorafenib	RTK	0.5981	HCC827	TAE684	ALK	1.5033	HCC827	TKI258	FGFR	0.1211	HCC827	Topotecan	TOP2	1.736	HCC827	Erlotinib	EGFR	4.4132	HCC827	Lapatinib	EGFR	0.956	HCC827
0	0	0	0	0	IA-LM	17-AAG	HSP90	1.1265	IA-LM	AZD0530	ABL	0.3366	IA-LM	AEW541	IGF1R	1.0362	IA-LM	Nutlin-3	MDM2	0.3516	IA-LM	PF2341066	c-MET	0.5516	IA-LM	Sorafenib	RTK	0.8639	IA-LM	TAE684	ALK	0.4315	IA-LM	TKI258	FGFR	0.5726	IA-LM	Topotecan	TOP2	2.475	IA-LM	Erlotinib	EGFR	0.3108	IA-LM	Lapatinib	EGFR	0.8124	IA-LM
0	0	0	0	0	LC-1/sq-SF	17-AAG	HSP90	2.7908	LC-1/sq-SF	AZD0530	ABL	0.2975	LC-1/sq-SF	AEW541	IGF1R	0.6989	LC-1/sq-SF	Nutlin-3	MDM2	0.2632	LC-1/sq-SF	PF2341066	c-MET	0	LC-1/sq-SF	Sorafenib	RTK	0.05495	LC-1/sq-SF	TAE684	ALK	0.3709	LC-1/sq-SF	TKI258	FGFR	0.6056	LC-1/sq-SF	Topotecan	TOP2	1.0455	LC-1/sq-SF	Erlotinib	EGFR	0.7528	LC-1/sq-SF	Lapatinib	EGFR	0.2258	LC-1/sq-SF
0	0	0	0	0	LOU-NH91	17-AAG	HSP90	2.6406	LOU-NH91	AZD0530	ABL	0.8153	LOU-NH91	AEW541	IGF1R	0.3336	LOU-NH91	Nutlin-3	MDM2	0.08353	LOU-NH91	PF2341066	c-MET	0.6149	LOU-NH91	Sorafenib	RTK	1.0337	LOU-NH91	TAE684	ALK	1.7266	LOU-NH91	TKI258	FGFR	1.1322	LOU-NH91	Topotecan	TOP2	2.8967	LOU-NH91	Erlotinib	EGFR	1.0477	LOU-NH91	Lapatinib	EGFR	0.1664	LOU-NH91
0	0	0	0	0	LU99	17-AAG	HSP90	5.2031	LU99	AZD0530	ABL	0.5512	LU99	AEW541	IGF1R	1.5767	LU99	Nutlin-3	MDM2	0.5896	LU99	PF2341066	c-MET	1.2301	LU99	Sorafenib	RTK	1.1541	LU99	TAE684	ALK	1.7623	LU99	TKI258	FGFR	1.7953	LU99	Topotecan	TOP2	4.6107	LU99	Erlotinib	EGFR	0.8666	LU99	Lapatinib	EGFR	0.9483	LU99
0	0	0	0	0	LUDLU-1	17-AAG	HSP90	3.2861	LUDLU-1	AZD0530	ABL	1.1566	LUDLU-1	AEW541	IGF1R	1.9451	LUDLU-1	Nutlin-3	MDM2	1.0448	LUDLU-1	PF2341066	c-MET	0.5817	LUDLU-1	Sorafenib	RTK	0.6557	LUDLU-1	TAE684	ALK	1.7285	LUDLU-1	TKI258	FGFR	1.0585	LUDLU-1	Topotecan	TOP2	3.9514	LUDLU-1	Erlotinib	EGFR	1.5519	LUDLU-1	Lapatinib	EGFR	1.8359	LUDLU-1
0	0	0	0	0	NCI-H1092	17-AAG	HSP90	1.0754	NCI-H1092	AZD0530	ABL	0	NCI-H1092	AEW541	IGF1R	0.5824	NCI-H1092	Nutlin-3	MDM2	0.06517	NCI-H1092	PF2341066	c-MET	0.286	NCI-H1092	Sorafenib	RTK	0	NCI-H1092	TAE684	ALK	0	NCI-H1092	TKI258	FGFR	0.5458	NCI-H1092	Topotecan	TOP2	2.8124	NCI-H1092	Erlotinib	EGFR	0.06946	NCI-H1092	Lapatinib	EGFR	0.2613	NCI-H1092
0	0	0	0	0	NCI-H1155	17-AAG	HSP90	3.8781	NCI-H1155	AZD0530	ABL	1.4315	NCI-H1155	AEW541	IGF1R	0.7336	NCI-H1155	Nutlin-3	MDM2	0.5254	NCI-H1155	PF2341066	c-MET	1.1355	NCI-H1155	Sorafenib	RTK	0.4457	NCI-H1155	TAE684	ALK	1.5621	NCI-H1155	TKI258	FGFR	1.299	NCI-H1155	Topotecan	TOP2	4.8723	NCI-H1155	Erlotinib	EGFR	0.6025	NCI-H1155	Lapatinib	EGFR	0.3304	NCI-H1155
0	0	0	0	0	NCI-H1184	17-AAG	HSP90	3.0332	NCI-H1184	AZD0530	ABL	0	NCI-H1184	AEW541	IGF1R	0.6452	NCI-H1184	Nutlin-3	MDM2	0.3264	NCI-H1184	PF2341066	c-MET	0.3619	NCI-H1184	Sorafenib	RTK	0.4186	NCI-H1184	TAE684	ALK	0.3275	NCI-H1184	TKI258	FGFR	0.3037	NCI-H1184	Topotecan	TOP2	4.1958	NCI-H1184	Erlotinib	EGFR	0.67	NCI-H1184	Lapatinib	EGFR	0.2531	NCI-H1184
0	0	0	0	0	NCI-H1341	17-AAG	HSP90	5.2972	NCI-H1341	AZD0530	ABL	1.1726	NCI-H1341	AEW541	IGF1R	1.8219	NCI-H1341	Nutlin-3	MDM2	0.2892	NCI-H1341	PF2341066	c-MET	1.3442	NCI-H1341	Sorafenib	RTK	0.6177	NCI-H1341	TAE684	ALK	2.2016	NCI-H1341	TKI258	FGFR	1.3166	NCI-H1341	Topotecan	TOP2	2.9384	NCI-H1341	Erlotinib	EGFR	1.1779	NCI-H1341	Lapatinib	EGFR	0.6303	NCI-H1341
0	0	0	0	0	NCI-H1648	17-AAG	HSP90	1.8947	NCI-H1648	AZD0530	ABL	0.2443	NCI-H1648	AEW541	IGF1R	1.078	NCI-H1648	Nutlin-3	MDM2	0.8649	NCI-H1648	PF2341066	c-MET	0.673	NCI-H1648	Sorafenib	RTK	0.5777	NCI-H1648	TAE684	ALK	1.1125	NCI-H1648	TKI258	FGFR	0.4882	NCI-H1648	Topotecan	TOP2	1.9441	NCI-H1648	Erlotinib	EGFR	0.6008	NCI-H1648	Lapatinib	EGFR	1.8562	NCI-H1648
0	0	0	0	0	NCI-H1650	17-AAG	HSP90	4.5681	NCI-H1650	AZD0530	ABL	1.9891	NCI-H1650	AEW541	IGF1R	0.4436	NCI-H1650	Nutlin-3	MDM2	0.5891	NCI-H1650	PF2341066	c-MET	0.4561	NCI-H1650	Sorafenib	RTK	0.5556	NCI-H1650	TAE684	ALK	0.8811	NCI-H1650	TKI258	FGFR	0.7558	NCI-H1650	Topotecan	TOP2	1.4616	NCI-H1650	Erlotinib	EGFR	1.3557	NCI-H1650	Lapatinib	EGFR	1.0601	NCI-H1650
0	0	0	0	0	NCI-H1693	17-AAG	HSP90	1.6738	NCI-H1693	AZD0530	ABL	1.4733	NCI-H1693	AEW541	IGF1R	1.1923	NCI-H1693	Nutlin-3	MDM2	0.9088	NCI-H1693	PF2341066	c-MET	0.9907	NCI-H1693	Sorafenib	RTK	0.4801	NCI-H1693	TAE684	ALK	1.4694	NCI-H1693	TKI258	FGFR	1.3123	NCI-H1693	Topotecan	TOP2	3.0734	NCI-H1693	Erlotinib	EGFR	1.42	NCI-H1693	Lapatinib	EGFR	1.678	NCI-H1693
0	0	0	0	0	NCI-H1694	17-AAG	HSP90	1.4558	NCI-H1694	AZD0530	ABL	0.3515	NCI-H1694	AEW541	IGF1R	0.8491	NCI-H1694	Nutlin-3	MDM2	0.2616	NCI-H1694	PF2341066	c-MET	0.3931	NCI-H1694	Sorafenib	RTK	0.1786	NCI-H1694	TAE684	ALK	0.1368	NCI-H1694	TKI258	FGFR	0.4787	NCI-H1694	Topotecan	TOP2	4.8522	NCI-H1694	Erlotinib	EGFR	0.1312	NCI-H1694	Lapatinib	EGFR	0.5385	NCI-H1694
0	0	0	0	0	NCI-H1975	17-AAG	HSP90	3.3781	NCI-H1975	AZD0530	ABL	0.5187	NCI-H1975	AEW541	IGF1R	1.0222	NCI-H1975	Nutlin-3	MDM2	0.1706	NCI-H1975	PF2341066	c-MET	0.2606	NCI-H1975	Sorafenib	RTK	0.1468	NCI-H1975	TAE684	ALK	1.3584	NCI-H1975	TKI258	FGFR	0.7472	NCI-H1975	Topotecan	TOP2	1.6636	NCI-H1975	Erlotinib	EGFR	0.4621	NCI-H1975	Lapatinib	EGFR	0.3094	NCI-H1975
0	0	0	0	0	NCI-H2023	17-AAG	HSP90	3.4569	NCI-H2023	AZD0530	ABL	0.4832	NCI-H2023	AEW541	IGF1R	1.4571	NCI-H2023	Nutlin-3	MDM2	0.6613	NCI-H2023	PF2341066	c-MET	1.1931	NCI-H2023	Sorafenib	RTK	0.006447	NCI-H2023	TAE684	ALK	1.0811	NCI-H2023	TKI258	FGFR	0.9905	NCI-H2023	Topotecan	TOP2	2.1324	NCI-H2023	Erlotinib	EGFR	0.1764	NCI-H2023	Lapatinib	EGFR	0.3546	NCI-H2023
0	0	0	0	0	NCI-H2085	17-AAG	HSP90	2.2438	NCI-H2085	AZD0530	ABL	0.6582	NCI-H2085	AEW541	IGF1R	0.4646	NCI-H2085	Nutlin-3	MDM2	0.5763	NCI-H2085	PF2341066	c-MET	0.7718	NCI-H2085	Sorafenib	RTK	0.5017	NCI-H2085	TAE684	ALK	2.1719	NCI-H2085	TKI258	FGFR	0.05448	NCI-H2085	Topotecan	TOP2	1.0246	NCI-H2085	Erlotinib	EGFR	0.4553	NCI-H2085	Lapatinib	EGFR	0.8009	NCI-H2085
0	0	0	0	0	NCI-H211	17-AAG	HSP90	3.2255	NCI-H211	AZD0530	ABL	0.61	NCI-H211	AEW541	IGF1R	1.4213	NCI-H211	Nutlin-3	MDM2	0.1456	NCI-H211	PF2341066	c-MET	0.6209	NCI-H211	Sorafenib	RTK	0.7736	NCI-H211	TAE684	ALK	1.3403	NCI-H211	TKI258	FGFR	1.1127	NCI-H211	Topotecan	TOP2	3.8351	NCI-H211	Erlotinib	EGFR	0.1121	NCI-H211	Lapatinib	EGFR	0.6736	NCI-H211
0	0	0	0	0	NCI-H2170	17-AAG	HSP90	4.5194	NCI-H2170	AZD0530	ABL	1.7978	NCI-H2170	AEW541	IGF1R	0.9193	NCI-H2170	Nutlin-3	MDM2	0.3865	NCI-H2170	PF2341066	c-MET	0.5128	NCI-H2170	Sorafenib	RTK	0.1748	NCI-H2170	TAE684	ALK	1.5386	NCI-H2170	TKI258	FGFR	0.8038	NCI-H2170	Topotecan	TOP2	4.5073	NCI-H2170	Erlotinib	EGFR	2.0307	NCI-H2170	Lapatinib	EGFR	3.1451	NCI-H2170
0	0	0	0	0	NCI-H2228	17-AAG	HSP90	2.7224	NCI-H2228	AZD0530	ABL	0.9192	NCI-H2228	AEW541	IGF1R	0.7983	NCI-H2228	Nutlin-3	MDM2	0.4886	NCI-H2228	PF2341066	c-MET	1.8879	NCI-H2228	Sorafenib	RTK	0.5604	NCI-H2228	TAE684	ALK	4.0317	NCI-H2228	TKI258	FGFR	1.0651	NCI-H2228	Topotecan	TOP2	2.8877	NCI-H2228	Erlotinib	EGFR	0.8593	NCI-H2228	Lapatinib	EGFR	0.3527	NCI-H2228
0	0	0	0	0	NCI-H226	17-AAG	HSP90	2.0162	NCI-H226	AZD0530	ABL	0.2167	NCI-H226	AEW541	IGF1R	0.6322	NCI-H226	Nutlin-3	MDM2	0.1363	NCI-H226	PF2341066	c-MET	0.1941	NCI-H226	Sorafenib	RTK	0.5957	NCI-H226	TAE684	ALK	0.7534	NCI-H226	TKI258	FGFR	0.8242	NCI-H226	Topotecan	TOP2	2.248	NCI-H226	Erlotinib	EGFR	0	NCI-H226	Lapatinib	EGFR	0	NCI-H226
0	0	0	0	0	NCI-H322	17-AAG	HSP90	3.9905	NCI-H322	AZD0530	ABL	1.5032	NCI-H322	AEW541	IGF1R	1.1076	NCI-H322	Nutlin-3	MDM2	0.03799	NCI-H322	PF2341066	c-MET	0.1449	NCI-H322	Sorafenib	RTK	0	NCI-H322	TAE684	ALK	0.573	NCI-H322	TKI258	FGFR	0.3026	NCI-H322	Topotecan	TOP2	1.8001	NCI-H322	Erlotinib	EGFR	1.9746	NCI-H322	Lapatinib	EGFR	1.3463	NCI-H322
0	0	0	0	0	NCI-H3255	17-AAG	HSP90	2.8736	NCI-H3255	AZD0530	ABL	3.9472	NCI-H3255	AEW541	IGF1R	1.4275	NCI-H3255	Nutlin-3	MDM2	0.158	NCI-H3255	PF2341066	c-MET	1.2008	NCI-H3255	Sorafenib	RTK	0.1257	NCI-H3255	TAE684	ALK	2.8646	NCI-H3255	TKI258	FGFR	0.05104	NCI-H3255	Topotecan	TOP2	1.6078	NCI-H3255	Erlotinib	EGFR	4.0635	NCI-H3255	Lapatinib	EGFR	3.3578	NCI-H3255
0	0	0	0	0	NCI-H460	17-AAG	HSP90	4.2751	NCI-H460	AZD0530	ABL	0.1118	NCI-H460	AEW541	IGF1R	1.0809	NCI-H460	Nutlin-3	MDM2	0.2963	NCI-H460	PF2341066	c-MET	0.3076	NCI-H460	Sorafenib	RTK	0.1393	NCI-H460	TAE684	ALK	0.8719	NCI-H460	TKI258	FGFR	0.4967	NCI-H460	Topotecan	TOP2	3.151	NCI-H460	Erlotinib	EGFR	0.06994	NCI-H460	Lapatinib	EGFR	0.1102	NCI-H460
0	0	0	0	0	NCI-H522	17-AAG	HSP90	3.5106	NCI-H522	AZD0530	ABL	0.8378	NCI-H522	AEW541	IGF1R	0.6383	NCI-H522	Nutlin-3	MDM2	0.4385	NCI-H522	PF2341066	c-MET	0.5612	NCI-H522	Sorafenib	RTK	0.5832	NCI-H522	TAE684	ALK	1.397	NCI-H522	TKI258	FGFR	0.6619	NCI-H522	Topotecan	TOP2	1.9146	NCI-H522	Erlotinib	EGFR	0.4055	NCI-H522	Lapatinib	EGFR	0.7621	NCI-H522
0	0	0	0	0	NCI-H661	17-AAG	HSP90	1.1851	NCI-H661	AZD0530	ABL	0.5857	NCI-H661	AEW541	IGF1R	1.0875	NCI-H661	Nutlin-3	MDM2	0.07728	NCI-H661	PF2341066	c-MET	0.7048	NCI-H661	Sorafenib	RTK	0.1372	NCI-H661	TAE684	ALK	0.8723	NCI-H661	TKI258	FGFR	0.2489	NCI-H661	Topotecan	TOP2	0.9602	NCI-H661	Erlotinib	EGFR	0.09786	NCI-H661	Lapatinib	EGFR	0.3394	NCI-H661
0	0	0	0	0	PC-14	17-AAG	HSP90	4.4138	PC-14	AZD0530	ABL	3.3372	PC-14	AEW541	IGF1R	1.5768	PC-14	Nutlin-3	MDM2	0.09898	PC-14	PF2341066	c-MET	0.5781	PC-14	Sorafenib	RTK	0.4259	PC-14	TAE684	ALK	1.7777	PC-14	TKI258	FGFR	1.1328	PC-14	Topotecan	TOP2	3.389	PC-14	Erlotinib	EGFR	3.7177	PC-14	Lapatinib	EGFR	1.6271	PC-14
0	0	0	0	0	RERF-LC-AI	17-AAG	HSP90	4.175	RERF-LC-AI	AZD0530	ABL	0	RERF-LC-AI	AEW541	IGF1R	0.675	RERF-LC-AI	Nutlin-3	MDM2	0.2795	RERF-LC-AI	PF2341066	c-MET	0.498	RERF-LC-AI	Sorafenib	RTK	0.03211	RERF-LC-AI	TAE684	ALK	0.873	RERF-LC-AI	TKI258	FGFR	1.0698	RERF-LC-AI	Topotecan	TOP2	2.7835	RERF-LC-AI	Erlotinib	EGFR	0.2999	RERF-LC-AI	Lapatinib	EGFR	0.306	RERF-LC-AI
0	0	0	0	0	RERF-LC-MS	17-AAG	HSP90	3.202	RERF-LC-MS	AZD0530	ABL	0.06091	RERF-LC-MS	AEW541	IGF1R	0.4693	RERF-LC-MS	Nutlin-3	MDM2	0	RERF-LC-MS	PF2341066	c-MET	0.005164	RERF-LC-MS	Sorafenib	RTK	0.07522	RERF-LC-MS	TAE684	ALK	0.07675	RERF-LC-MS	TKI258	FGFR	0.2032	RERF-LC-MS	Topotecan	TOP2	1.2569	RERF-LC-MS	Erlotinib	EGFR	0	RERF-LC-MS	Lapatinib	EGFR	0.03182	RERF-LC-MS
0	0	0	0	0	SBC-5	17-AAG	HSP90	2.6699	SBC-5	AZD0530	ABL	0.04244	SBC-5	AEW541	IGF1R	0.6521	SBC-5	Nutlin-3	MDM2	0.5119	SBC-5	PF2341066	c-MET	0.8519	SBC-5	Sorafenib	RTK	0.539	SBC-5	TAE684	ALK	0.6623	SBC-5	TKI258	FGFR	1.0095	SBC-5	Topotecan	TOP2	3.162	SBC-5	Erlotinib	EGFR	0.1555	SBC-5	Lapatinib	EGFR	0.2793	SBC-5
0	0	0	0	0	SK-MES-1	17-AAG	HSP90	4.0054	SK-MES-1	AZD0530	ABL	2.5709	SK-MES-1	AEW541	IGF1R	1.921	SK-MES-1	Nutlin-3	MDM2	1.4989	SK-MES-1	PF2341066	c-MET	1.3051	SK-MES-1	Sorafenib	RTK	0.5808	SK-MES-1	TAE684	ALK	2.4285	SK-MES-1	TKI258	FGFR	1.6466	SK-MES-1	Topotecan	TOP2	3.7728	SK-MES-1	Erlotinib	EGFR	2.3791	SK-MES-1	Lapatinib	EGFR	2.0259	SK-MES-1
0	0	0	0	0	Sq-1	17-AAG	HSP90	4.1275	Sq-1	AZD0530	ABL	1.9154	Sq-1	AEW541	IGF1R	1.0544	Sq-1	Nutlin-3	MDM2	0.06167	Sq-1	PF2341066	c-MET	0.06157	Sq-1	Sorafenib	RTK	0.6838	Sq-1	TAE684	ALK	0.7909	Sq-1	TKI258	FGFR	1.0249	Sq-1	Topotecan	TOP2	2.0749	Sq-1	Erlotinib	EGFR	0.9531	Sq-1	Lapatinib	EGFR	0.6781	Sq-1
0	0	1	1	0	CAL-12T	17-AAG	HSP90	3.5	CAL-12T	AZD0530	ABL	1.8817	CAL-12T	AEW541	IGF1R	2.0875	CAL-12T	Nutlin-3	MDM2	0.6988	CAL-12T	PF2341066	c-MET	1.1889	CAL-12T	Sorafenib	RTK	0.6577	CAL-12T	TAE684	ALK	2.8724	CAL-12T	TKI258	FGFR	1.5021	CAL-12T	Topotecan	TOP2	1.9431	CAL-12T	Erlotinib	EGFR	1.7747	CAL-12T	Lapatinib	EGFR	1.4973	CAL-12T
0	0	1	1	0	NCI-H1651	17-AAG	HSP90	2.669	NCI-H1651	AZD0530	ABL	0.5989	NCI-H1651	AEW541	IGF1R	0.8597	NCI-H1651	Nutlin-3	MDM2	0.5197	NCI-H1651	PF2341066	c-MET	0.7751	NCI-H1651	Sorafenib	RTK	0.2962	NCI-H1651	TAE684	ALK	0.7857	NCI-H1651	TKI258	FGFR	0.845	NCI-H1651	Topotecan	TOP2	2.3495	NCI-H1651	Erlotinib	EGFR	0.2825	NCI-H1651	Lapatinib	EGFR	0.6165	NCI-H1651
0	1	0	1	0	A549	17-AAG	HSP90	2.9712	A549	AZD0530	ABL	0.4962	A549	AEW541	IGF1R	1.6406	A549	Nutlin-3	MDM2	0.4832	A549	PF2341066	c-MET	0.4691	A549	Sorafenib	RTK	0.6549	A549	TAE684	ALK	1.3264	A549	TKI258	FGFR	1.2616	A549	Topotecan	TOP2	1.8717	A549	Erlotinib	EGFR	0.4884	A549	Lapatinib	EGFR	0.6707	A549
0	1	0	1	0	Calu-1	17-AAG	HSP90	3.3698	Calu-1	AZD0530	ABL	0.2008	Calu-1	AEW541	IGF1R	0.1548	Calu-1	Nutlin-3	MDM2	0.3751	Calu-1	PF2341066	c-MET	0.08662	Calu-1	Sorafenib	RTK	0.05791	Calu-1	TAE684	ALK	0.8478	Calu-1	TKI258	FGFR	0.6033	Calu-1	Topotecan	TOP2	1.9735	Calu-1	Erlotinib	EGFR	0.04256	Calu-1	Lapatinib	EGFR	0.3518	Calu-1
0	1	0	1	0	Calu-6	17-AAG	HSP90	3.0328	Calu-6	AZD0530	ABL	1.5736	Calu-6	AEW541	IGF1R	1.511	Calu-6	Nutlin-3	MDM2	0.106	Calu-6	PF2341066	c-MET	0.7092	Calu-6	Sorafenib	RTK	0.8441	Calu-6	TAE684	ALK	2.1373	Calu-6	TKI258	FGFR	0.79	Calu-6	Topotecan	TOP2	3.0781	Calu-6	Erlotinib	EGFR	0.4963	Calu-6	Lapatinib	EGFR	0.1923	Calu-6
0	1	0	1	0	COR-L23	17-AAG	HSP90	2.3346	COR-L23	AZD0530	ABL	0.2272	COR-L23	AEW541	IGF1R	0.7416	COR-L23	Nutlin-3	MDM2	0.08275	COR-L23	PF2341066	c-MET	0.3596	COR-L23	Sorafenib	RTK	0.8032	COR-L23	TAE684	ALK	0.6334	COR-L23	TKI258	FGFR	0.3707	COR-L23	Topotecan	TOP2	3.0968	COR-L23	Erlotinib	EGFR	0.03604	COR-L23	Lapatinib	EGFR	0.1227	COR-L23
0	1	0	1	0	HCC-15	17-AAG	HSP90	3.8606	HCC-15	AZD0530	ABL	0.9268	HCC-15	AEW541	IGF1R	1.1557	HCC-15	Nutlin-3	MDM2	0.5754	HCC-15	PF2341066	c-MET	0.6549	HCC-15	Sorafenib	RTK	0.827	HCC-15	TAE684	ALK	1.3415	HCC-15	TKI258	FGFR	0.8745	HCC-15	Topotecan	TOP2	2.5426	HCC-15	Erlotinib	EGFR	0.3449	HCC-15	Lapatinib	EGFR	0.6883	HCC-15
0	1	0	1	0	HCC-44	17-AAG	HSP90	4.7402	HCC-44	AZD0530	ABL	0.4591	HCC-44	AEW541	IGF1R	0.9276	HCC-44	Nutlin-3	MDM2	0.09813	HCC-44	PF2341066	c-MET	0.2043	HCC-44	Sorafenib	RTK	0.5025	HCC-44	TAE684	ALK	1.0325	HCC-44	TKI258	FGFR	0.3747	HCC-44	Topotecan	TOP2	2.2173	HCC-44	Erlotinib	EGFR	0.1511	HCC-44	Lapatinib	EGFR	0.1527	HCC-44
0	1	0	1	0	Hs 229,T	17-AAG	HSP90	3.6505	Hs 229,T	AZD0530	ABL	0.07466	Hs 229,T	AEW541	IGF1R	0.1625	Hs 229,T	Nutlin-3	MDM2	0.09112	Hs 229,T	PF2341066	c-MET	0.02076	Hs 229,T	Sorafenib	RTK	0.1337	Hs 229,T	TAE684	ALK	0.8478	Hs 229,T	TKI258	FGFR	0.5095	Hs 229,T	Topotecan	TOP2	1.1319	Hs 229,T	Erlotinib	EGFR	0.00911	Hs 229,T	Lapatinib	EGFR	0.08038	Hs 229,T
0	1	0	1	0	KNS-62	17-AAG	HSP90	3.6717	KNS-62	AZD0530	ABL	0.2138	KNS-62	AEW541	IGF1R	0.5156	KNS-62	Nutlin-3	MDM2	0.03943	KNS-62	PF2341066	c-MET	0.208	KNS-62	Sorafenib	RTK	0.0401	KNS-62	TAE684	ALK	0.127	KNS-62	TKI258	FGFR	0.3008	KNS-62	Topotecan	TOP2	2.5993	KNS-62	Erlotinib	EGFR	0.1777	KNS-62	Lapatinib	EGFR	0.2334	KNS-62
0	1	0	1	0	MOR/CPR	17-AAG	HSP90	3.875	MOR/CPR	AZD0530	ABL	0.3816	MOR/CPR	AEW541	IGF1R	0.4603	MOR/CPR	Nutlin-3	MDM2	0.1315	MOR/CPR	PF2341066	c-MET	0.1384	MOR/CPR	Sorafenib	RTK	0.1042	MOR/CPR	TAE684	ALK	0.5558	MOR/CPR	TKI258	FGFR	0.8975	MOR/CPR	Topotecan	TOP2	2.2823	MOR/CPR	Erlotinib	EGFR	0.2041	MOR/CPR	Lapatinib	EGFR	0.3634	MOR/CPR
0	1	0	1	0	NCI-H1048	17-AAG	HSP90	4.7653	NCI-H1048	AZD0530	ABL	1.2751	NCI-H1048	AEW541	IGF1R	0.798	NCI-H1048	Nutlin-3	MDM2	0.1314	NCI-H1048	PF2341066	c-MET	0.7133	NCI-H1048	Sorafenib	RTK	0.6078	NCI-H1048	TAE684	ALK	1.9009	NCI-H1048	TKI258	FGFR	1.3784	NCI-H1048	Topotecan	TOP2	5.3324	NCI-H1048	Erlotinib	EGFR	0.662	NCI-H1048	Lapatinib	EGFR	0.5777	NCI-H1048
0	1	0	1	0	NCI-H1299	17-AAG	HSP90	3.5108	NCI-H1299	AZD0530	ABL	1.4866	NCI-H1299	AEW541	IGF1R	1.2383	NCI-H1299	Nutlin-3	MDM2	1.0899	NCI-H1299	PF2341066	c-MET	0.9098	NCI-H1299	Sorafenib	RTK	1.5557	NCI-H1299	TAE684	ALK	1.9109	NCI-H1299	TKI258	FGFR	1.2805	NCI-H1299	Topotecan	TOP2	3.8423	NCI-H1299	Erlotinib	EGFR	0.7121	NCI-H1299	Lapatinib	EGFR	0.2706	NCI-H1299
0	1	0	1	0	NCI-H1339	17-AAG	HSP90	4.4088	NCI-H1339	AZD0530	ABL	1.137	NCI-H1339	AEW541	IGF1R	0.645	NCI-H1339	Nutlin-3	MDM2	1.2283	NCI-H1339	PF2341066	c-MET	1.0166	NCI-H1339	Sorafenib	RTK	0.7501	NCI-H1339	TAE684	ALK	1.3743	NCI-H1339	TKI258	FGFR	0.6937	NCI-H1339	Topotecan	TOP2	3.7848	NCI-H1339	Erlotinib	EGFR	0.1102	NCI-H1339	Lapatinib	EGFR	0.4067	NCI-H1339
0	1	0	1	0	NCI-H1355	17-AAG	HSP90	2.7409	NCI-H1355	AZD0530	ABL	0.9871	NCI-H1355	AEW541	IGF1R	0.9139	NCI-H1355	Nutlin-3	MDM2	1.3545	NCI-H1355	PF2341066	c-MET	1.1761	NCI-H1355	Sorafenib	RTK	0.08526	NCI-H1355	TAE684	ALK	2.1361	NCI-H1355	TKI258	FGFR	0.8879	NCI-H1355	Topotecan	TOP2	0.9215	NCI-H1355	Erlotinib	EGFR	1.1241	NCI-H1355	Lapatinib	EGFR	1.4545	NCI-H1355
0	1	0	1	0	NCI-H1573	17-AAG	HSP90	3.9417	NCI-H1573	AZD0530	ABL	1.3679	NCI-H1573	AEW541	IGF1R	1.463	NCI-H1573	Nutlin-3	MDM2	1.1259	NCI-H1573	PF2341066	c-MET	0.8412	NCI-H1573	Sorafenib	RTK	0.3309	NCI-H1573	TAE684	ALK	1.1256	NCI-H1573	TKI258	FGFR	0.6435	NCI-H1573	Topotecan	TOP2	1.2867	NCI-H1573	Erlotinib	EGFR	1.4163	NCI-H1573	Lapatinib	EGFR	1.6056	NCI-H1573
0	1	0	1	0	NCI-H1792	17-AAG	HSP90	4.2291	NCI-H1792	AZD0530	ABL	0.3243	NCI-H1792	AEW541	IGF1R	1.1488	NCI-H1792	Nutlin-3	MDM2	0.679	NCI-H1792	PF2341066	c-MET	0.7983	NCI-H1792	Sorafenib	RTK	0.3336	NCI-H1792	TAE684	ALK	1.6733	NCI-H1792	TKI258	FGFR	1.1431	NCI-H1792	Topotecan	TOP2	1.7974	NCI-H1792	Erlotinib	EGFR	0.2512	NCI-H1792	Lapatinib	EGFR	0.3039	NCI-H1792
0	1	0	1	0	NCI-H1915	17-AAG	HSP90	5.2552	NCI-H1915	AZD0530	ABL	1.1919	NCI-H1915	AEW541	IGF1R	0.4139	NCI-H1915	Nutlin-3	MDM2	0.2402	NCI-H1915	PF2341066	c-MET	0.2831	NCI-H1915	Sorafenib	RTK	0.03571	NCI-H1915	TAE684	ALK	0.8856	NCI-H1915	TKI258	FGFR	1.0848	NCI-H1915	Topotecan	TOP2	3.279	NCI-H1915	Erlotinib	EGFR	0.4244	NCI-H1915	Lapatinib	EGFR	0.1502	NCI-H1915
0	1	0	1	0	NCI-H1944	17-AAG	HSP90	4.244	NCI-H1944	AZD0530	ABL	0.4428	NCI-H1944	AEW541	IGF1R	0.2859	NCI-H1944	Nutlin-3	MDM2	0	NCI-H1944	PF2341066	c-MET	0	NCI-H1944	Sorafenib	RTK	0.04412	NCI-H1944	TAE684	ALK	0.1488	NCI-H1944	TKI258	FGFR	0.1312	NCI-H1944	Topotecan	TOP2	1.7644	NCI-H1944	Erlotinib	EGFR	0.3705	NCI-H1944	Lapatinib	EGFR	0.2708	NCI-H1944
0	1	0	1	0	NCI-H2009	17-AAG	HSP90	3.6954	NCI-H2009	AZD0530	ABL	1.094	NCI-H2009	AEW541	IGF1R	0.6894	NCI-H2009	Nutlin-3	MDM2	0.06515	NCI-H2009	PF2341066	c-MET	0.5123	NCI-H2009	Sorafenib	RTK	0	NCI-H2009	TAE684	ALK	1.2731	NCI-H2009	TKI258	FGFR	0.9052	NCI-H2009	Topotecan	TOP2	2.1728	NCI-H2009	Erlotinib	EGFR	0.6598	NCI-H2009	Lapatinib	EGFR	0.3635	NCI-H2009
0	1	0	1	0	NCI-H2030	17-AAG	HSP90	4.9167	NCI-H2030	AZD0530	ABL	1.8416	NCI-H2030	AEW541	IGF1R	0.9753	NCI-H2030	Nutlin-3	MDM2	0.254	NCI-H2030	PF2341066	c-MET	0.4445	NCI-H2030	Sorafenib	RTK	0.5507	NCI-H2030	TAE684	ALK	0.8499	NCI-H2030	TKI258	FGFR	0.973	NCI-H2030	Topotecan	TOP2	4.0152	NCI-H2030	Erlotinib	EGFR	1.2982	NCI-H2030	Lapatinib	EGFR	1.2422	NCI-H2030
0	1	0	1	0	NCI-H2122	17-AAG	HSP90	4.996	NCI-H2122	AZD0530	ABL	0.8178	NCI-H2122	AEW541	IGF1R	1.71	NCI-H2122	Nutlin-3	MDM2	0.3708	NCI-H2122	PF2341066	c-MET	0.618	NCI-H2122	Sorafenib	RTK	0.4757	NCI-H2122	TAE684	ALK	1.8716	NCI-H2122	TKI258	FGFR	1.0366	NCI-H2122	Topotecan	TOP2	4.4313	NCI-H2122	Erlotinib	EGFR	0.8959	NCI-H2122	Lapatinib	EGFR	1.0545	NCI-H2122
0	1	0	1	0	NCI-H2444	17-AAG	HSP90	2.3125	NCI-H2444	AZD0530	ABL	0.528	NCI-H2444	AEW541	IGF1R	0.5609	NCI-H2444	Nutlin-3	MDM2	0.2141	NCI-H2444	PF2341066	c-MET	0.2978	NCI-H2444	Sorafenib	RTK	0.1305	NCI-H2444	TAE684	ALK	0.3241	NCI-H2444	TKI258	FGFR	0.1748	NCI-H2444	Topotecan	TOP2	1.3742	NCI-H2444	Erlotinib	EGFR	0.4111	NCI-H2444	Lapatinib	EGFR	1.0206	NCI-H2444
0	1	0	1	0	NCI-H358	17-AAG	HSP90	2.9418	NCI-H358	AZD0530	ABL	0.7506	NCI-H358	AEW541	IGF1R	1.0482	NCI-H358	Nutlin-3	MDM2	0.3662	NCI-H358	PF2341066	c-MET	0.8719	NCI-H358	Sorafenib	RTK	0.4633	NCI-H358	TAE684	ALK	1.5223	NCI-H358	TKI258	FGFR	1.3765	NCI-H358	Topotecan	TOP2	2.0796	NCI-H358	Erlotinib	EGFR	1.6179	NCI-H358	Lapatinib	EGFR	1.4357	NCI-H358
0	1	0	1	0	NCI-H441	17-AAG	HSP90	2.8905	NCI-H441	AZD0530	ABL	0.7499	NCI-H441	AEW541	IGF1R	1.1125	NCI-H441	Nutlin-3	MDM2	0.6243	NCI-H441	PF2341066	c-MET	0.455	NCI-H441	Sorafenib	RTK	0.2335	NCI-H441	TAE684	ALK	1.205	NCI-H441	TKI258	FGFR	0.5299	NCI-H441	Topotecan	TOP2	2.5101	NCI-H441	Erlotinib	EGFR	0.3066	NCI-H441	Lapatinib	EGFR	0.4346	NCI-H441
0	1	0	1	0	NCI-H647	17-AAG	HSP90	3.1829	NCI-H647	AZD0530	ABL	1.452	NCI-H647	AEW541	IGF1R	0.3716	NCI-H647	Nutlin-3	MDM2	0.3702	NCI-H647	PF2341066	c-MET	0	NCI-H647	Sorafenib	RTK	0.8969	NCI-H647	TAE684	ALK	0.1524	NCI-H647	TKI258	FGFR	0.1195	NCI-H647	Topotecan	TOP2	1.1787	NCI-H647	Erlotinib	EGFR	0.2912	NCI-H647	Lapatinib	EGFR	0.2396	NCI-H647
0	1	0	1	0	NCI-H727	17-AAG	HSP90	2.1313	NCI-H727	AZD0530	ABL	1.0985	NCI-H727	AEW541	IGF1R	1.3035	NCI-H727	Nutlin-3	MDM2	0.4471	NCI-H727	PF2341066	c-MET	1.1206	NCI-H727	Sorafenib	RTK	0.2139	NCI-H727	TAE684	ALK	1.3735	NCI-H727	TKI258	FGFR	0.29	NCI-H727	Topotecan	TOP2	0.2574	NCI-H727	Erlotinib	EGFR	0.3191	NCI-H727	Lapatinib	EGFR	0.5375	NCI-H727
0	1	1	1	0	SW 1271	17-AAG	HSP90	2.6201	SW 1271	AZD0530	ABL	1.3076	SW 1271	AEW541	IGF1R	1.2973	SW 1271	Nutlin-3	MDM2	0.7121	SW 1271	PF2341066	c-MET	0.7189	SW 1271	Sorafenib	RTK	0.3072	SW 1271	TAE684	ALK	0.818	SW 1271	TKI258	FGFR	0.1423	SW 1271	Topotecan	TOP2	3.209	SW 1271	Erlotinib	EGFR	0.08464	SW 1271	Lapatinib	EGFR	0.1266	SW 1271
0	1	0	1	0	SW 1573	17-AAG	HSP90	2.0416	SW 1573	AZD0530	ABL	0.6893	SW 1573	AEW541	IGF1R	1.3222	SW 1573	Nutlin-3	MDM2	0.4564	SW 1573	PF2341066	c-MET	0.6794	SW 1573	Sorafenib	RTK	0.3386	SW 1573	TAE684	ALK	1.4503	SW 1573	TKI258	FGFR	1.0356	SW 1573	Topotecan	TOP2	4.6127	SW 1573	Erlotinib	EGFR	0.3446	SW 1573	Lapatinib	EGFR	0.3101	SW 1573
0	1	0	1	0	SW 900	17-AAG	HSP90	2.5565	SW 900	AZD0530	ABL	0.3648	SW 900	AEW541	IGF1R	0.3003	SW 900	Nutlin-3	MDM2	0.3107	SW 900	PF2341066	c-MET	0.5228	SW 900	Sorafenib	RTK	0.4596	SW 900	TAE684	ALK	0.4458	SW 900	TKI258	FGFR	0.464	SW 900	Topotecan	TOP2	1.0695	SW 900	Erlotinib	EGFR	0.1385	SW 900	Lapatinib	EGFR	0.4217	SW 900
0	1	0	1	0	T3M-10	17-AAG	HSP90	4.9033	T3M-10	AZD0530	ABL	0.03668	T3M-10	AEW541	IGF1R	0.181	T3M-10	Nutlin-3	MDM2	0.2688	T3M-10	PF2341066	c-MET	0.2702	T3M-10	Sorafenib	RTK	0	T3M-10	TAE684	ALK	0.07138	T3M-10	TKI258	FGFR	0.4728	T3M-10	Topotecan	TOP2	0.8203	T3M-10	Erlotinib	EGFR	0.3811	T3M-10	Lapatinib	EGFR	0.54	T3M-10
1	0	0	0	1	NCI-H2286	17-AAG	HSP90	5.2895	NCI-H2286	AZD0530	ABL	2.0052	NCI-H2286	AEW541	IGF1R	0.8707	NCI-H2286	Nutlin-3	MDM2	2.3462	NCI-H2286	PF2341066	c-MET	2.2926	NCI-H2286	Sorafenib	RTK	1.2132	NCI-H2286	TAE684	ALK	3.3459	NCI-H2286	TKI258	FGFR	2.4923	NCI-H2286	Topotecan	TOP2	5.3799	NCI-H2286	Erlotinib	EGFR	1.2231	NCI-H2286	Lapatinib	EGFR	1.7222	NCI-H2286
1	0	0	0	0	EBC-1	17-AAG	HSP90	3.9338	EBC-1	AZD0530	ABL	0.64	EBC-1	AEW541	IGF1R	1.2742	EBC-1	Nutlin-3	MDM2	0.1442	EBC-1	PF2341066	c-MET	4.497	EBC-1	Sorafenib	RTK	0.3943	EBC-1	TAE684	ALK	1.6407	EBC-1	TKI258	FGFR	0.3913	EBC-1	Topotecan	TOP2	3.8903	EBC-1	Erlotinib	EGFR	0.2728	EBC-1	Lapatinib	EGFR	0.6902	EBC-1
1	0	0	0	0	LCLC-103H	17-AAG	HSP90	2.8339	LCLC-103H	AZD0530	ABL	0.2668	LCLC-103H	AEW541	IGF1R	0.6313	LCLC-103H	Nutlin-3	MDM2	0.1545	LCLC-103H	PF2341066	c-MET	0.06502	LCLC-103H	Sorafenib	RTK	0.4543	LCLC-103H	TAE684	ALK	0.8001	LCLC-103H	TKI258	FGFR	0.7523	LCLC-103H	Topotecan	TOP2	2.2263	LCLC-103H	Erlotinib	EGFR	0.26	LCLC-103H	Lapatinib	EGFR	0.1241	LCLC-103H
1	0	1	1	0	NCI-H1666	17-AAG	HSP90	4.712	NCI-H1666	AZD0530	ABL	1.2167	NCI-H1666	AEW541	IGF1R	1.0145	NCI-H1666	Nutlin-3	MDM2	0.4504	NCI-H1666	PF2341066	c-MET	0.806	NCI-H1666	Sorafenib	RTK	0.6144	NCI-H1666	TAE684	ALK	1.7936	NCI-H1666	TKI258	FGFR	0.5551	NCI-H1666	Topotecan	TOP2	2.0451	NCI-H1666	Erlotinib	EGFR	2.2235	NCI-H1666	Lapatinib	EGFR	2.1425	NCI-H1666
1	1	0	1	0	NCI-H1373	17-AAG	HSP90	3.7468	NCI-H1373	AZD0530	ABL	0.4326	NCI-H1373	AEW541	IGF1R	0.5229	NCI-H1373	Nutlin-3	MDM2	0.03238	NCI-H1373	PF2341066	c-MET	0.3264	NCI-H1373	Sorafenib	RTK	0.1644	NCI-H1373	TAE684	ALK	0.2048	NCI-H1373	TKI258	FGFR	0.3892	NCI-H1373	Topotecan	TOP2	1.0589	NCI-H1373	Erlotinib	EGFR	0.2836	NCI-H1373	Lapatinib	EGFR	0.2469	NCI-H1373
1	1	1	1	0	NCI-H2087	17-AAG	HSP90	3.0497	NCI-H2087	AZD0530	ABL	0.7401	NCI-H2087	AEW541	IGF1R	0.7475	NCI-H2087	Nutlin-3	MDM2	0.4068	NCI-H2087	PF2341066	c-MET	0.423	NCI-H2087	Sorafenib	RTK	1.0198	NCI-H2087	TAE684	ALK	1.1913	NCI-H2087	TKI258	FGFR	0.9215	NCI-H2087	Topotecan	TOP2	4.0293	NCI-H2087	Erlotinib	EGFR	0.4709	NCI-H2087	Lapatinib	EGFR	0.3981	NCI-H2087
1	1	0	1	0	NCI-H23	17-AAG	HSP90	4.2066	NCI-H23	AZD0530	ABL	0.7626	NCI-H23	AEW541	IGF1R	1.3268	NCI-H23	Nutlin-3	MDM2	0.8491	NCI-H23	PF2341066	c-MET	1.136	NCI-H23	Sorafenib	RTK	0.3285	NCI-H23	TAE684	ALK	1.688	NCI-H23	TKI258	FGFR	1.5173	NCI-H23	Topotecan	TOP2	3.0649	NCI-H23	Erlotinib	EGFR	0	NCI-H23	Lapatinib	EGFR	0.4302	NCI-H23
1 (Polyphen< 0.9)	0	0	0	1	NCI-H2172	17-AAG	HSP90	1.7525	NCI-H2172	AZD0530	ABL	0.1918	NCI-H2172	AEW541	IGF1R	0.4366	NCI-H2172	Nutlin-3	MDM2	0.05811	NCI-H2172	PF2341066	c-MET	0.4162	NCI-H2172	Sorafenib	RTK	0.3295	NCI-H2172	TAE684	ALK	0.4014	NCI-H2172	TKI258	FGFR	0.2366	NCI-H2172	Topotecan	TOP2	0.0547	NCI-H2172	Erlotinib	EGFR	0.198	NCI-H2172	Lapatinib	EGFR	0.03765	NCI-H2172
1 (Polyphen< 0.9)	0	0	0	0	NCI-H1568	17-AAG	HSP90	1.527	NCI-H1568	AZD0530	ABL	1.5767	NCI-H1568	AEW541	IGF1R	1.3221	NCI-H1568	Nutlin-3	MDM2	0.7387	NCI-H1568	PF2341066	c-MET	1.035	NCI-H1568	Sorafenib	RTK	0.7917	NCI-H1568	TAE684	ALK	1.6053	NCI-H1568	TKI258	FGFR	0.7681	NCI-H1568	Topotecan	TOP2	3.7898	NCI-H1568	Erlotinib	EGFR	1.6905	NCI-H1568	Lapatinib	EGFR	0.918	NCI-H1568
1 (Polyphen< 0.9)	0	0	0	0	NCI-H1703	17-AAG	HSP90	4.6215	NCI-H1703	AZD0530	ABL	1.9617	NCI-H1703	AEW541	IGF1R	0.7496	NCI-H1703	Nutlin-3	MDM2	1.1218	NCI-H1703	PF2341066	c-MET	0.815	NCI-H1703	Sorafenib	RTK	1.7395	NCI-H1703	TAE684	ALK	1.7164	NCI-H1703	TKI258	FGFR	1.7113	NCI-H1703	Topotecan	TOP2	3.4943	NCI-H1703	Erlotinib	EGFR	0.5767	NCI-H1703	Lapatinib	EGFR	0.3413	NCI-H1703
1 (Polyphen< 0.9)	0	0	0	0	NCI-H520	17-AAG	HSP90	2.9933	NCI-H520	AZD0530	ABL	0.7849	NCI-H520	AEW541	IGF1R	0.535	NCI-H520	Nutlin-3	MDM2	0.421	NCI-H520	PF2341066	c-MET	0.2855	NCI-H520	Sorafenib	RTK	0.4904	NCI-H520	TAE684	ALK	0.8424	NCI-H520	TKI258	FGFR	1.2327	NCI-H520	Topotecan	TOP2	2.1326	NCI-H520	Erlotinib	EGFR	0	NCI-H520	Lapatinib	EGFR	0	NCI-H520
1 (Polyphen< 0.9)	1	0	1	0	NCI-H650	17-AAG	HSP90	3.3292	NCI-H650	AZD0530	ABL	0	NCI-H650	AEW541	IGF1R	0.7852	NCI-H650	Nutlin-3	MDM2	0	NCI-H650	PF2341066	c-MET	0.389	NCI-H650	Sorafenib	RTK	0.07339	NCI-H650	TAE684	ALK	0.5029	NCI-H650	TKI258	FGFR	0.5932	NCI-H650	Topotecan	TOP2	1.8313	NCI-H650	Erlotinib	EGFR	0.04207	NCI-H650	Lapatinib	EGFR	0.1778	NCI-H650
[truncated: 35 more columns]
